# Supplementary material for: 2-(3-Oxo-1,3-dihydro­isobenzofuran-1-ylamino)benzoic acid
Source: Acta Crystallogr Sect E Struct Rep Online. 2008 Mar 29;64(Pt 4):o752–3. doi: 10.1107/S160053680800754X (PMC2960995; doi:10.1107/S160053680800754X)
Supplement: Supplementary file 2 [file e-64-0o752-Isup2.hkl]

#
# h,k,l, Fc-squared, Fo-squared, sigma(Fo-squared) and status flag
#
data_I
_shelx_title ' TEST STRUCTURE D:\DATA\ORHANM72_DENE\ORHANM72'
_shelx_refln_list_code          4
_shelx_F_calc_maximum      170.12
_exptl_crystal_F_000       560.00
_reflns_d_resolution_high  0.7968
 
loop_
 _symmetry_equiv_pos_as_xyz
 'x, y, z'
 '-x, y+1/2, -z+1/2'
 '-x, -y, -z'
 'x, -y-1/2, z-1/2'
 
_cell_length_a     7.8135
_cell_length_b    22.6205
_cell_length_c     7.0902
_cell_angle_alpha  90.000
_cell_angle_beta  101.061
_cell_angle_gamma  90.000
 
_shelx_F_squared_multiplier     1.000
 
loop_
 _refln_index_h
 _refln_index_k
 _refln_index_l
 _refln_F_squared_calc
 _refln_F_squared_meas
 _refln_F_squared_sigma
 _refln_observed_status
   1   0   0     5865.28     5855.31     22.50 o
   2   0   0      662.57      635.39      9.51 o
   3   0   0        0.23        1.00      5.08 o
   4   0   0     3383.65     3289.30     13.56 o
   5   0   0     1081.56     1123.23     28.57 o
   6   0   0      585.00      543.79     12.20 o
   7   0   0      140.66      134.48      6.51 o
   8   0   0       68.81       69.22      7.84 o
   9   0   0      248.02      231.65      5.09 o
   1   1   0     1668.99     1629.38      9.45 o
   2   1   0     4692.28     4278.95     31.14 o
   3   1   0     1375.92     1338.64      9.99 o
   4   1   0      271.49      282.31      4.40 o
   5   1   0      194.25      184.00      3.54 o
   6   1   0       72.08       70.48      3.71 o
   7   1   0      443.06      415.53      4.18 o
   8   1   0       19.49       23.06      3.17 o
   9   1   0        0.66        1.77      3.40 o
   0   2   0      272.29      276.52      5.85 o
   1   2   0     3381.21     3270.45     33.49 o
   2   2   0      644.67      668.70      5.03 o
   3   2   0       23.05       36.41      3.65 o
   4   2   0       32.75       32.54      3.26 o
   5   2   0       42.48       35.77      3.46 o
   6   2   0        9.73       10.83      3.22 o
   7   2   0      134.61      136.61      5.31 o
   8   2   0       36.41       41.81      3.33 o
   9   2   0       12.05       15.28      3.43 o
   1   3   0     7668.76     7399.54     59.11 o
   2   3   0      817.55      771.05      4.94 o
   3   3   0      116.39      112.37      3.26 o
   4   3   0      243.14      258.39      3.22 o
   5   3   0      167.51      188.94      3.05 o
   6   3   0      344.92      349.79      7.91 o
   7   3   0       73.41       59.73      3.65 o
   8   3   0        0.07       -3.83      3.66 o
   9   3   0       20.70       19.77      3.36 o
   0   4   0     6763.35     6310.63    138.16 o
   1   4   0      594.41      607.63      5.47 o
   2   4   0      536.89      558.15      4.11 o
   3   4   0      527.05      546.36      4.67 o
   4   4   0      152.84      158.18      3.13 o
   5   4   0       87.78       86.13      3.25 o
   6   4   0      156.32      162.13      5.53 o
   7   4   0        4.53        4.35      2.76 o
   8   4   0        1.69        0.51      3.68 o
   9   4   0        2.65        8.91      3.34 o
   1   5   0     1818.15     1805.00     14.84 o
   2   5   0       81.54       73.00      3.38 o
   3   5   0      177.41      182.97      4.12 o
   4   5   0        2.58        2.88      2.83 o
   5   5   0      134.93      131.47      3.60 o
   6   5   0      134.53      135.34      3.01 o
   7   5   0       85.03       90.36      3.75 o
   8   5   0       12.53       17.26      3.70 o
   9   5   0        8.04        5.79      4.06 o
   0   6   0       78.75       76.00      4.59 o
   1   6   0      216.15      228.62      3.48 o
   2   6   0      206.17      206.18      3.35 o
   3   6   0      804.82      785.72      8.36 o
   4   6   0      118.77      103.81      2.92 o
   5   6   0        0.35        3.37      2.82 o
   6   6   0       30.01       31.59      2.89 o
   7   6   0        0.39        3.72      2.70 o
   8   6   0        7.13       12.04      3.79 o
   9   6   0        2.53        5.29      4.81 o
   1   7   0       77.21       84.40      2.90 o
   2   7   0     1345.94     1311.26      8.91 o
   3   7   0        7.25       13.22      2.63 o
   4   7   0       87.77       90.36      2.97 o
   5   7   0        8.95        6.57      2.78 o
   6   7   0       11.25       11.40      2.89 o
   7   7   0       23.27       24.42      3.57 o
   8   7   0       14.87       18.60      3.16 o
   9   7   0        5.95        7.10      3.92 o
   0   8   0      110.07       90.63      4.01 o
   1   8   0      181.59      193.82      2.88 o
   2   8   0       75.31       77.63      2.67 o
   3   8   0      367.53      369.79      3.01 o
   4   8   0        0.10        2.69      3.08 o
   5   8   0        0.98        3.43      2.85 o
   6   8   0        2.71       10.12      2.80 o
   7   8   0       24.38       26.45      3.85 o
   8   8   0       18.91       16.49      3.67 o
   9   8   0       11.54       15.96      3.94 o
   1   9   0       59.91       57.72      2.45 o
   2   9   0      259.72      243.90      2.76 o
   3   9   0       68.95       57.80      2.47 o
   4   9   0       78.68       75.93      2.98 o
   5   9   0        4.75       10.59      2.86 o
   6   9   0        0.09        0.86      2.78 o
   7   9   0      136.15      129.23      3.83 o
   8   9   0       12.35       15.06      4.28 o
   9   9   0        0.33        3.18      4.13 o
   0  10   0      222.95      233.28      4.46 o
   1  10   0      186.49      191.36      2.52 o
   2  10   0       78.13       77.25      2.45 o
   3  10   0        0.05        3.05      2.44 o
   4  10   0       15.66       20.28      2.77 o
   5  10   0      116.60      121.15      3.35 o
   6  10   0      185.66      172.34      3.37 o
   7  10   0        8.73       14.69      3.63 o
   8  10   0       53.93       61.08      3.79 o
   9  10   0        7.68       16.93      4.04 o
   1  11   0       87.40       97.98      2.37 o
   2  11   0       13.29       20.12      2.36 o
   3  11   0        1.11        5.74      2.44 o
   4  11   0       10.73       12.23      2.43 o
   5  11   0      141.01      135.59      3.49 o
   6  11   0       59.83       57.94      3.14 o
   7  11   0       12.71       16.33      3.09 o
   8  11   0        0.25        2.60      3.77 o
   0  12   0       79.99       92.38      3.17 o
   1  12   0     1242.17     1277.36     14.76 o
   2  12   0     1197.99     1223.56     12.25 o
   3  12   0        0.06        1.00      2.60 o
   4  12   0       36.69       38.60      2.44 o
   5  12   0       21.49       22.73      2.62 o
   6  12   0      114.52      111.98      3.29 o
   7  12   0       12.40       17.88      2.82 o
   8  12   0        1.55        1.39      3.83 o
   1  13   0        0.20        1.16      3.21 o
   2  13   0       63.74       55.11      2.57 o
   3  13   0      644.21      626.18      3.31 o
   4  13   0      678.10      672.67      7.58 o
   5  13   0      687.94      667.56      7.10 o
   6  13   0      141.58      134.13      3.23 o
   7  13   0       19.29       22.39      3.28 o
   8  13   0        3.67       12.12      7.12 o
   0  14   0     1700.87     1760.99     21.02 o
   1  14   0       76.37       66.89      2.42 o
   2  14   0      129.29      128.68      2.91 o
   3  14   0       17.64       16.78      2.48 o
   4  14   0     1447.34     1365.04     10.27 o
   5  14   0        0.05        8.44      2.75 o
   6  14   0        9.24        9.23      2.81 o
   7  14   0       11.74       12.19      4.03 o
   8  14   0       19.67       27.38      4.14 o
   1  15   0       59.87       59.77      2.32 o
   2  15   0       13.66       18.34      2.51 o
   3  15   0        2.59        1.33      2.46 o
   4  15   0     1689.89     1649.80     15.37 o
   5  15   0       83.57       85.94      2.58 o
   6  15   0       31.80       33.28      3.25 o
   7  15   0        2.28       10.51      3.78 o
   8  15   0       52.13       50.36      3.63 o
   0  16   0       48.12       50.44      3.34 o
   1  16   0       15.96       20.24      2.26 o
   2  16   0      130.59      127.69      2.55 o
   3  16   0      459.33      447.94      5.20 o
   4  16   0       13.33       24.60      5.70 o
   5  16   0       23.39       23.69      2.43 o
   6  16   0        8.10        9.76      2.88 o
   7  16   0        2.65        8.53      3.24 o
   1  17   0       17.96       21.85      2.30 o
   2  17   0      142.30      157.41      3.13 o
   3  17   0        8.47       11.14      2.48 o
   4  17   0       56.59       56.03      2.44 o
   5  17   0      197.51      199.33      2.59 o
   6  17   0        0.25        6.44      2.83 o
   7  17   0        0.33        9.42      3.65 o
   0  18   0        8.99       10.51      3.18 o
   1  18   0      273.18      249.26      3.13 o
   2  18   0      151.42      148.37      3.04 o
   3  18   0      271.71      262.33      3.37 o
   4  18   0       86.68       85.37      2.64 o
   5  18   0       56.81       59.12      2.44 o
   6  18   0       37.78       32.97      4.50 o
   7  18   0       29.49       32.58      3.21 o
   1  19   0      176.88      169.98      2.51 o
   2  19   0      465.78      452.08      3.70 o
   3  19   0      363.94      351.04      4.71 o
   4  19   0       11.10       15.55      2.36 o
   5  19   0        0.11        5.03      2.45 o
   6  19   0       48.95       49.34      3.67 o
   7  19   0        0.67        5.67      3.11 o
   0  20   0      161.93      164.65      3.23 o
   1  20   0       11.04       17.80      2.22 o
   2  20   0        1.04        8.39      2.43 o
   3  20   0       16.45       13.01      2.43 o
   4  20   0       19.40       19.31      2.42 o
   5  20   0       66.61       67.72      2.49 o
   6  20   0       17.63       15.88      2.83 o
   1  21   0        0.07        4.13      2.23 o
   2  21   0       34.74       34.39      2.45 o
   3  21   0        5.39        7.82      2.85 o
   4  21   0        3.54        5.37      2.41 o
   5  21   0        0.33        2.12      2.50 o
   6  21   0       12.41       19.40      2.65 o
   0  22   0       41.54       35.50      3.34 o
   1  22   0       36.41       35.48      2.25 o
   2  22   0       67.34       72.31      2.87 o
   3  22   0        0.04        2.42      5.44 o
   4  22   0        0.19        0.86      2.52 o
   5  22   0        0.55       -0.37      2.69 o
   6  22   0        2.63        7.00      2.74 o
   1  23   0       18.61       19.12      2.27 o
   2  23   0        2.98        7.49      2.47 o
   3  23   0       10.98       13.79      2.48 o
   4  23   0        3.29        6.31      2.70 o
   5  23   0        3.14        5.43      2.70 o
   0  24   0       83.87       81.12      3.30 o
   1  24   0        3.05        5.80      2.28 o
   2  24   0        2.84        6.67      2.43 o
   3  24   0       15.08       23.96      2.55 o
   4  24   0        0.02        1.19      3.08 o
   5  24   0       19.00       18.41      2.78 o
   1  25   0        1.19        1.57      2.49 o
   2  25   0        1.32        5.63      2.97 o
   3  25   0        0.09        1.33      2.57 o
   4  25   0        7.00        9.03      3.22 o
   0  26   0        0.00       -0.18      5.06 o
   1  26   0       20.51       19.95      2.57 o
   2  26   0        0.50        1.22      2.57 o
   3  26   0       40.63       47.19      2.75 o
   1  27   0        6.90        4.83      2.65 o
   2  27   0       28.07       27.28      2.74 o
   0  28   0       10.45        9.87      3.67 o
   1  28   0       43.45       50.50      2.81 o
  -9   1   1        0.93       11.70      4.83 o
  -8   1   1        4.01        2.57      4.35 o
  -7   1   1        0.66       -2.33      3.53 o
  -6   1   1        0.95        3.23      3.21 o
  -5   1   1       20.64       29.16      3.34 o
  -4   1   1      202.46      198.90      3.53 o
  -3   1   1       17.04       18.26      3.63 o
  -2   1   1     1730.11     1678.46      7.65 o
  -1   1   1      421.21      411.46      6.55 o
   0   1   1     3551.20     3449.81     24.56 o
   1   1   1       76.63       82.53      4.14 o
   2   1   1      909.75      850.55      5.68 o
   3   1   1       84.19       98.80      3.34 o
   4   1   1     1148.92     1219.63     14.88 o
   5   1   1      427.78      437.95      6.18 o
   7   1   1       38.12       39.83      5.16 o
   8   1   1       71.76       70.69      3.22 o
   9   1   1       46.52       41.93      3.44 o
  -9   2   1        6.15        5.43      6.16 o
  -8   2   1       18.84       21.64      3.78 o
  -7   2   1      316.37      311.32      5.45 o
  -6   2   1       32.90       37.84      3.33 o
  -5   2   1        5.67        8.28      3.44 o
  -4   2   1        0.71        1.50      3.22 o
  -3   2   1      745.13      740.44      4.80 o
  -2   2   1     3570.54     3562.33     12.21 o
  -1   2   1      387.02      347.02      4.88 o
   0   2   1        0.05        5.50      3.70 o
   1   2   1        0.30        5.10      3.52 o
   2   2   1       86.47       78.06      3.83 o
   3   2   1      135.01      127.44      3.41 o
   4   2   1      171.56      186.94      3.46 o
   5   2   1        3.76        5.32      3.17 o
   6   2   1        8.53        9.79      3.62 o
   7   2   1        6.65       15.23      6.52 o
   8   2   1        3.90        4.47      3.15 o
   9   2   1        8.65        9.34      3.53 o
  -9   3   1       64.14       64.30      5.69 o
  -8   3   1       56.68       54.36      6.62 o
  -7   3   1       39.67       41.69      2.86 o
  -6   3   1       54.92       62.09      2.94 o
  -5   3   1        3.89        5.00      2.86 o
  -4   3   1       37.46       32.78      2.95 o
  -3   3   1       47.32       48.50      3.27 o
  -2   3   1     7825.42     7466.68    128.06 o
  -1   3   1      319.67      301.60      4.45 o
   0   3   1     1525.02     1441.11     12.56 o
   1   3   1       13.44        9.79      3.50 o
   2   3   1     1310.72     1244.05     11.19 o
   3   3   1       93.47      101.97      3.06 o
   4   3   1      298.99      290.22      3.22 o
   5   3   1       92.63       92.15      3.06 o
   6   3   1      265.54      262.41      3.43 o
   7   3   1      162.08      155.20      3.33 o
   8   3   1        0.09        5.87      3.40 o
   9   3   1        7.40        6.11      3.39 o
  -9   4   1        7.93        9.09      3.86 o
  -8   4   1        0.33        1.51      3.14 o
  -7   4   1      217.63      209.39      2.95 o
  -6   4   1        3.11        8.73      2.88 o
  -5   4   1        2.90        8.30      2.89 o
  -4   4   1     1138.47     1139.46     11.08 o
  -3   4   1        9.90       13.08      3.09 o
  -2   4   1     4184.50     4058.70      9.97 o
  -1   4   1     7972.46     7760.47     63.76 o
   0   4   1     1133.78     1119.01     10.27 o
   1   4   1      568.76      584.00      4.65 o
   2   4   1      810.96      813.84      5.28 o
   3   4   1      390.85      438.88      4.89 o
   4   4   1      148.89      133.15      3.02 o
   5   4   1        0.06        0.43      2.88 o
   6   4   1      202.92      198.84      3.36 o
   7   4   1      154.36      140.30      3.21 o
   8   4   1       64.78       60.76      3.68 o
   9   4   1        0.54       -5.10      3.48 o
  -9   5   1        0.87        4.81      3.99 o
  -8   5   1       18.42       22.82      3.99 o
  -7   5   1        2.37        8.50      2.73 o
  -6   5   1      154.81      154.17      3.06 o
  -5   5   1       40.00       39.21      2.93 o
  -4   5   1      213.73      228.38      3.60 o
  -3   5   1      432.51      449.26      4.20 o
  -2   5   1     5823.75     5699.00     46.58 o
  -1   5   1     8963.43     8503.93     68.30 o
   0   5   1       91.71       92.55      3.47 o
   1   5   1      116.78      121.25      3.27 o
   2   5   1       58.64       53.96      2.81 o
   3   5   1     3803.79     3948.35     38.79 o
   4   5   1       27.18       24.56      2.89 o
   5   5   1        2.74        4.55      2.89 o
   6   5   1      173.23      163.42      3.42 o
   7   5   1      102.86       93.61      3.64 o
   8   5   1        0.06        6.02      6.56 o
   9   5   1        0.35       -1.44      3.37 o
  -9   6   1       28.80       37.84      5.70 o
  -8   6   1       30.61       32.84      3.72 o
  -7   6   1       30.53       26.83      3.11 o
  -6   6   1       82.88       82.53      3.06 o
  -5   6   1        2.85        0.19      2.80 o
  -4   6   1      542.76      591.41      4.59 o
  -3   6   1      921.61      964.81      9.09 o
  -2   6   1     1278.86     1248.19      6.49 o
  -1   6   1     6247.17     6049.32     44.68 o
   0   6   1        2.92        6.41      3.18 o
   1   6   1       30.23       34.98      2.89 o
   2   6   1     1616.75     1660.80     16.23 o
   3   6   1       31.05       40.67      2.99 o
   4   6   1        7.01       10.00      2.90 o
   5   6   1       30.13       35.14      3.95 o
   6   6   1       29.41       36.40      3.74 o
   7   6   1        1.20       -0.75      3.54 o
   8   6   1       14.24       15.14      3.72 o
   9   6   1        0.78        0.09      3.37 o
  -9   7   1       13.48       15.99      4.09 o
  -8   7   1       14.97       19.03      4.05 o
  -7   7   1       28.02       31.45      3.11 o
  -6   7   1       53.30       56.80      3.10 o
  -5   7   1        0.05        5.00      2.90 o
  -4   7   1       47.56       49.61      2.92 o
  -3   7   1       69.46       73.08      2.72 o
  -2   7   1      383.39      365.13      4.96 o
  -1   7   1     1397.08     1395.10      9.94 o
   0   7   1      994.38      924.83     11.82 o
   1   7   1        3.40        7.67      2.73 o
   2   7   1      263.90      286.41      2.96 o
   3   7   1      396.44      416.49      3.92 o
   4   7   1       74.86       90.81      3.19 o
   5   7   1      173.55      181.86      3.09 o
   6   7   1       57.97       47.51      3.13 o
   7   7   1       47.28       51.99      2.79 o
   8   7   1       47.93       47.71      3.79 o
   9   7   1       34.47       43.85      4.35 o
  -9   8   1       12.03       19.93      3.93 o
  -8   8   1        4.60        5.48      5.14 o
  -7   8   1        1.93        5.72      2.89 o
  -6   8   1        6.00        9.04      2.79 o
  -5   8   1      225.20      232.91      3.12 o
  -4   8   1     1460.10     1498.15     11.39 o
  -3   8   1       13.13       16.75      2.60 o
  -2   8   1     1013.33     1023.71      9.45 o
  -1   8   1      818.80      841.96      7.59 o
   0   8   1     1321.03     1307.10     15.21 o
   1   8   1       34.88       35.64      2.56 o
   2   8   1     1104.80     1129.17     10.67 o
   3   8   1       17.47       23.96      2.48 o
   4   8   1       26.30       28.79      2.97 o
   5   8   1      507.14      491.34      3.54 o
   6   8   1      105.06      107.47      2.92 o
   7   8   1       26.92       35.27      3.67 o
   8   8   1       59.12       47.50      3.79 o
  -9   9   1        0.02        3.85      3.96 o
  -8   9   1        9.63       14.70      3.85 o
  -7   9   1      301.18      304.69      3.11 o
  -6   9   1      812.52      805.31      5.43 o
  -5   9   1      741.08      735.32      9.92 o
  -4   9   1        0.22        4.87      3.02 o
  -3   9   1     1253.08     1271.36     11.34 o
  -2   9   1     1211.30     1229.55      8.37 o
  -1   9   1     1758.96     1773.24     20.17 o
   0   9   1      303.72      293.82      3.23 o
   1   9   1     1335.23     1322.53      9.57 o
   2   9   1      567.84      540.44      6.07 o
   3   9   1     2196.64     2262.23     17.49 o
   4   9   1      212.97      199.13      2.95 o
   5   9   1        5.40        4.40      2.89 o
   6   9   1      207.86      180.09      3.39 o
   7   9   1        6.31       25.92      4.95 o
   8   9   1       79.44       82.25      6.51 o
  -9  10   1       30.47       35.99      4.21 o
  -8  10   1        4.42       10.78      3.22 o
  -7  10   1      102.86       95.57      3.29 o
  -6  10   1      622.18      615.47      7.44 o
  -5  10   1     1182.08     1115.69     12.27 o
  -4  10   1      364.22      375.98      3.06 o
  -3  10   1      686.87      674.96      5.08 o
  -2  10   1      674.62      673.42      5.40 o
  -1  10   1      892.33      927.65      8.69 o
   0  10   1     1002.94     1015.20     13.34 o
   1  10   1        6.96       11.27      2.34 o
   2  10   1      391.80      383.37      3.34 o
   3  10   1     1447.48     1446.81     11.68 o
   4  10   1      581.96      578.37      4.58 o
   5  10   1       75.96       75.31      2.89 o
   6  10   1        3.22        7.05      3.58 o
   7  10   1       62.10       62.63      3.83 o
   8  10   1       98.48       94.44      4.64 o
  -9  11   1        0.14       14.26      4.18 o
  -8  11   1        7.32       13.72      3.33 o
  -7  11   1        3.96        8.83      3.11 o
  -6  11   1       56.87       54.27      2.84 o
  -5  11   1        6.41        8.94      2.88 o
  -4  11   1       91.63       91.78      3.46 o
  -3  11   1       44.80       41.32      2.45 o
  -2  11   1       14.62       20.85      2.46 o
  -1  11   1      166.40      161.81      2.63 o
   0  11   1       64.64       67.39      2.46 o
   1  11   1      360.76      386.64      4.62 o
   2  11   1      207.83      205.75      3.06 o
   3  11   1       75.59       69.90      2.60 o
   4  11   1        3.24        2.56      2.59 o
   5  11   1        2.59        5.01      2.55 o
   6  11   1      242.41      218.84      8.53 o
   7  11   1        2.63        3.88      4.18 o
   8  11   1        4.28       12.39      3.87 o
  -8  12   1        6.14        8.28      3.25 o
  -7  12   1       68.64       70.81      3.28 o
  -6  12   1      248.46      237.13      3.48 o
  -5  12   1       19.13       19.35      3.23 o
  -4  12   1      196.22      201.22      3.32 o
  -3  12   1      414.91      420.60      4.48 o
  -2  12   1      379.52      387.97      4.17 o
  -1  12   1       67.01       67.72      2.37 o
   0  12   1      141.11      145.76      2.46 o
   1  12   1      287.97      303.20      3.47 o
   2  12   1       10.49       13.15      2.42 o
   3  12   1        0.72        0.81      2.47 o
   4  12   1      116.95      115.62      2.49 o
   5  12   1      304.92      291.19      3.35 o
   6  12   1      105.52       99.08      4.56 o
   7  12   1       15.57       18.46      3.28 o
   8  12   1        0.07        1.40      3.49 o
  -8  13   1        0.03        4.83      3.27 o
  -7  13   1       42.03       44.97      3.13 o
  -6  13   1      214.84      212.68      6.86 o
  -5  13   1        0.16        0.59      3.18 o
  -4  13   1       30.75       31.75      2.70 o
  -3  13   1       25.60       23.15      2.46 o
  -2  13   1       28.54       36.08      2.46 o
  -1  13   1        0.71        1.30      2.34 o
   0  13   1        0.40        3.23      2.34 o
   1  13   1      175.48      178.62      2.66 o
   2  13   1      424.16      423.66      5.14 o
   3  13   1      125.56      128.54      2.53 o
   4  13   1        0.00        5.56      2.41 o
   5  13   1       22.10       23.30      2.88 o
   6  13   1        5.41        7.16      3.61 o
   7  13   1        0.74        0.88      4.94 o
   8  13   1        8.40        8.47      3.42 o
  -8  14   1        0.08        7.58      3.44 o
  -7  14   1       18.44       15.50      3.64 o
  -6  14   1       63.90       61.87      3.10 o
  -5  14   1        1.31        3.62      2.57 o
  -4  14   1       24.40       24.33      2.41 o
  -3  14   1        0.16        0.71      2.40 o
  -2  14   1        7.37        8.75      2.65 o
  -1  14   1      151.16      158.78      2.46 o
   0  14   1     1109.82     1112.68      7.80 o
   1  14   1      292.20      294.90      2.58 o
   2  14   1        0.21        5.92      2.49 o
   3  14   1        5.65        9.19      2.48 o
   4  14   1       64.71       66.56      2.88 o
   5  14   1       32.48       36.29      2.76 o
   6  14   1       17.41       17.29      2.53 o
   7  14   1        1.40       -2.80      3.49 o
   8  14   1       46.81       53.55      4.34 o
  -8  15   1        0.10        2.57      3.46 o
  -7  15   1        2.29        6.32      3.82 o
  -6  15   1       14.41       18.71      4.60 o
  -5  15   1       45.94       43.72      2.83 o
  -4  15   1       99.50      100.28      2.49 o
  -3  15   1        1.58        6.18      2.44 o
  -2  15   1       39.60       44.69      2.96 o
  -1  15   1       16.18       23.13      2.30 o
   0  15   1      139.37      156.59      3.56 o
   1  15   1       42.15       46.52      2.67 o
   2  15   1       21.76       24.35      2.46 o
   3  15   1       53.34       51.64      2.40 o
   4  15   1       11.58       12.61      2.64 o
   5  15   1       12.18       13.36      2.53 o
   6  15   1        4.94        7.89      2.95 o
   7  15   1        0.09        8.49      3.07 o
  -8  16   1        0.68        1.82      4.19 o
  -7  16   1        0.06        3.90      5.34 o
  -6  16   1        7.97        4.77      3.83 o
  -5  16   1        2.11        4.32      3.91 o
  -4  16   1      120.69      120.16      2.62 o
  -3  16   1      312.07      301.36      2.77 o
  -2  16   1        5.04        6.42      2.86 o
  -1  16   1       32.75       33.18      2.84 o
   0  16   1      331.63      326.31      3.39 o
   1  16   1       13.80       22.01      2.60 o
   2  16   1      326.17      314.78      3.03 o
   3  16   1       81.66       82.66      2.46 o
   4  16   1       27.35       30.70      2.57 o
   5  16   1        7.43       12.27      2.37 o
   6  16   1       15.99       14.97      2.86 o
   7  16   1        0.19        0.06      3.14 o
  -7  17   1        1.23        7.36      3.98 o
  -6  17   1        1.95        2.95      3.33 o
  -5  17   1       22.55       20.78      2.57 o
  -4  17   1        4.53        5.69      2.39 o
  -3  17   1      203.29      202.72      2.74 o
  -2  17   1      106.06      112.28      2.52 o
  -1  17   1       46.84       50.12      2.27 o
   0  17   1       66.82       68.41      2.39 o
   1  17   1       85.18       79.10      2.48 o
   2  17   1      739.58      721.72      5.70 o
   3  17   1       46.54       45.10      2.56 o
   4  17   1       59.08       55.94      2.43 o
   5  17   1        2.43        4.56      2.42 o
   6  17   1       14.32       16.05      2.74 o
   7  17   1        6.19        9.44      2.81 o
  -7  18   1       28.48       30.35      3.51 o
  -6  18   1       72.23       68.89      3.94 o
  -5  18   1        1.36        0.78      2.52 o
  -4  18   1      524.87      517.87      6.57 o
  -3  18   1       59.53       60.48      2.58 o
  -2  18   1       25.75       26.23      3.14 o
  -1  18   1        4.77        9.90      2.27 o
   0  18   1        1.20        1.93      2.24 o
   1  18   1        0.06       -2.83      2.29 o
   2  18   1       21.28       21.87      4.23 o
   3  18   1      180.91      178.43      2.58 o
   4  18   1        5.32        6.72      2.42 o
   5  18   1       30.54       30.84      2.43 o
   6  18   1        4.06        3.93      2.71 o
   7  18   1        4.56        5.74      2.89 o
  -7  19   1       13.12       16.75      3.15 o
  -6  19   1       11.12       16.95      3.00 o
  -5  19   1        1.28        2.76      2.45 o
  -4  19   1       91.04       89.57      2.48 o
  -3  19   1      170.49      177.84      3.94 o
  -2  19   1       93.65       95.74      2.44 o
  -1  19   1      113.66      111.26      2.50 o
   0  19   1      118.83      128.39      3.04 o
   1  19   1      102.58       90.10      2.33 o
   2  19   1       82.15       90.64      2.77 o
   3  19   1      859.64      832.71      9.02 o
   4  19   1        6.83        8.92      2.52 o
   5  19   1        4.00        6.37      2.45 o
   6  19   1        1.51        4.31      2.75 o
  -6  20   1       35.05       40.21      2.83 o
  -5  20   1        1.61        4.01      2.42 o
  -4  20   1       97.61       94.41      2.52 o
  -3  20   1      124.94      118.34      2.93 o
  -2  20   1      297.86      277.39      3.39 o
  -1  20   1       85.53       94.20      2.48 o
   0  20   1      182.30      171.76      2.55 o
   1  20   1        3.51        5.94      2.26 o
   2  20   1      793.34      750.99      5.94 o
   3  20   1      271.64      256.50      2.76 o
   4  20   1       22.80       24.41      2.42 o
   5  20   1        0.84        3.30      2.42 o
   6  20   1       12.43       13.45      2.82 o
  -6  21   1        5.50        9.18      2.54 o
  -5  21   1       19.63       23.22      2.55 o
  -4  21   1        4.55        5.90      2.70 o
  -3  21   1       72.51       74.96      2.52 o
  -2  21   1       39.05       40.60      2.47 o
  -1  21   1       90.11       82.71      2.45 o
   0  21   1       43.46       46.66      2.29 o
   1  21   1      220.13      206.99      3.31 o
   2  21   1      262.21      239.20      2.93 o
   3  21   1       38.14       38.41      2.50 o
   4  21   1        3.57        8.69      2.40 o
   5  21   1       27.99       36.58      3.36 o
   6  21   1       13.61       21.96      3.06 o
  -6  22   1       21.36       24.73      2.73 o
  -5  22   1        7.35        7.71      2.56 o
  -4  22   1       58.35       59.25      3.00 o
  -3  22   1      209.24      183.79      3.30 o
  -2  22   1      296.65      277.54      2.89 o
  -1  22   1        2.31       12.11      2.48 o
   0  22   1       42.16       36.29      2.21 o
   1  22   1      251.00      244.88      3.62 o
   2  22   1       60.91       65.13      2.49 o
   3  22   1       13.08       16.05      2.72 o
   4  22   1        8.02       11.32      2.64 o
   5  22   1        3.51        5.95      2.68 o
  -5  23   1       13.55       20.45      2.70 o
  -4  23   1        1.19        6.39      2.94 o
  -3  23   1        4.86        7.73      2.47 o
  -2  23   1       20.89       20.52      2.46 o
  -1  23   1      119.46      112.37      2.57 o
   0  23   1       20.02       24.19      2.21 o
   1  23   1      175.36      166.38      2.47 o
   2  23   1        0.10        4.66      2.51 o
   3  23   1       16.16       13.37      3.56 o
   4  23   1       44.39       48.97      2.72 o
   5  23   1        5.90       10.78      2.77 o
  -5  24   1       22.73       26.07      3.45 o
  -4  24   1        0.15        3.20      2.59 o
  -3  24   1       58.91       54.66      2.57 o
  -2  24   1        0.13        2.92      2.47 o
  -1  24   1       43.09       42.10      2.48 o
   0  24   1        8.13        6.50      2.25 o
   1  24   1       55.90       56.01      2.40 o
   2  24   1       58.76       61.72      2.54 o
   3  24   1        0.21        1.46      2.78 o
   4  24   1        7.25       10.70      2.71 o
  -4  25   1        3.92        8.93      2.70 o
  -3  25   1       21.18       22.45      2.60 o
  -2  25   1        2.86        5.59      2.55 o
  -1  25   1       27.73       33.75      2.59 o
   0  25   1        8.22        8.30      2.30 o
   1  25   1        0.60        6.24      2.39 o
   2  25   1        5.49        6.69      2.50 o
   3  25   1       99.69      103.81      2.65 o
   4  25   1       14.15       23.26      3.24 o
  -3  26   1        0.03        5.09      2.66 o
  -2  26   1        3.52        1.28      2.62 o
  -1  26   1        1.80        2.74      2.60 o
   0  26   1       12.53       13.92      2.36 o
   1  26   1        0.78        3.05      2.42 o
   2  26   1        2.75        6.27      2.71 o
   3  26   1        2.36        2.96      2.60 o
  -2  27   1        7.72       12.30      2.68 o
  -1  27   1        2.49        2.22      2.73 o
   0  27   1       20.02       19.90      2.47 o
   1  27   1       23.10       26.57      2.73 o
   2  27   1        1.98        2.11      2.71 o
  -1  28   1        0.48        3.41      2.72 o
   0  28   1        2.45        2.10      2.72 o
  -9   0   2        1.41        1.93      4.59 o
  -8   0   2      840.04      861.27      6.40 o
  -7   0   2      153.31      147.51      6.72 o
  -6   0   2      217.22      211.44      7.12 o
  -5   0   2     1036.50     1005.71     27.69 o
  -4   0   2      152.24      140.89      5.15 o
  -3   0   2      218.55      225.96      6.00 o
  -2   0   2     1398.14     1428.83     37.39 o
  -1   0   2     6374.57     6260.24     21.24 o
   0   0   2       96.61      110.88      6.31 o
   1   0   2     3320.14     3195.89     42.10 o
   2   0   2      781.74      806.04     12.01 o
   3   0   2       87.23       88.93      4.75 o
   4   0   2       58.40       50.69      7.30 o
   5   0   2      300.46      298.68      8.93 o
   6   0   2       85.59       86.40      6.24 o
   7   0   2        0.00       -3.01      4.29 o
   8   0   2        1.26        5.89      5.08 o
  -9   1   2        0.11       -5.71      3.95 o
  -8   1   2        0.22       -1.27      4.20 o
  -7   1   2       25.31       22.02      3.82 o
  -6   1   2       66.90       72.23      3.88 o
  -5   1   2      100.49      109.73      3.76 o
  -4   1   2      181.83      174.41      3.78 o
  -3   1   2     1145.77     1047.10      5.39 o
  -2   1   2      261.93      256.43      4.81 o
  -1   1   2    28939.36    24927.09     70.37 o
   0   1   2      984.15     1014.10      7.67 o
   1   1   2       40.12       40.74      3.99 o
   2   1   2       35.91       25.67      3.23 o
   3   1   2     1055.47     1050.74      4.85 o
   4   1   2      312.13      308.67      5.64 o
   5   1   2      788.17      726.21      5.09 o
   6   1   2      305.24      289.07      4.06 o
   7   1   2       14.20       19.33      3.06 o
   8   1   2       16.38       12.84      3.20 o
  -9   2   2       26.35       22.38      3.96 o
  -8   2   2      113.65      113.97      3.25 o
  -7   2   2       42.88       41.19      3.15 o
  -6   2   2       10.83       14.47      3.51 o
  -5   2   2        0.52       -1.35      4.97 o
  -4   2   2      147.52      135.92      3.70 o
  -3   2   2      571.61      511.66      4.55 o
  -2   2   2     1209.66     1199.24     11.34 o
  -1   2   2     3264.68     3275.77     32.92 o
   0   2   2     3270.40     3232.81     16.24 o
   1   2   2     3861.26     3564.12     41.72 o
   2   2   2      978.57      932.02      8.87 o
   3   2   2       36.02       29.52      3.14 o
   4   2   2      288.19      295.10      4.01 o
   5   2   2       18.32       25.65      6.41 o
   6   2   2       61.51       52.72      3.73 o
   7   2   2       43.38       40.49      3.20 o
   8   2   2        2.19        6.96      3.18 o
  -9   3   2        9.89       13.74      4.98 o
  -8   3   2        0.03        7.31      3.97 o
  -7   3   2       71.47       80.83      3.15 o
  -6   3   2        0.11        5.55      2.91 o
  -5   3   2      206.77      199.92      3.14 o
  -4   3   2        7.20        7.68      2.88 o
  -3   3   2       15.21       18.29      3.14 o
  -2   3   2       17.05       17.42      3.75 o
  -1   3   2     3167.14     3169.69     33.54 o
   0   3   2        4.57        9.23      3.59 o
   1   3   2      161.37      179.81      3.73 o
   2   3   2      207.58      204.43      3.21 o
   3   3   2      564.42      607.40      4.45 o
   4   3   2       59.74       54.79      3.00 o
   5   3   2       11.39        8.58      3.18 o
   6   3   2      142.61      134.47      3.30 o
   7   3   2        0.98        3.84      5.35 o
   8   3   2       15.18       11.45      2.89 o
  -9   4   2        0.01        1.57      4.08 o
  -8   4   2        0.44        2.40      3.76 o
  -7   4   2      447.79      446.53      7.36 o
  -6   4   2       10.34       14.70      2.95 o
  -5   4   2      588.86      581.62      4.79 o
  -4   4   2        2.14        4.66      2.92 o
  -3   4   2     1249.74     1248.10      6.67 o
  -2   4   2     3024.06     3064.31     40.89 o
  -1   4   2      295.43      291.16      5.93 o
   0   4   2      657.59      650.28      5.68 o
   1   4   2      434.86      445.97      3.66 o
   2   4   2        0.96        1.22      2.90 o
   3   4   2      672.53      703.16      8.65 o
   4   4   2      360.92      348.31      4.62 o
   5   4   2      181.82      183.06      3.07 o
   6   4   2      388.53      352.17      5.00 o
   7   4   2      126.01      119.44      3.72 o
   8   4   2       14.09       11.12      5.11 o
  -9   5   2        4.19       11.11      4.21 o
  -8   5   2       54.41       59.43      4.40 o
  -7   5   2      278.61      286.52      3.72 o
  -6   5   2        2.91        3.67      2.85 o
  -5   5   2        2.14        3.12      3.06 o
  -4   5   2      726.92      742.54      8.04 o
  -3   5   2      571.19      580.82      3.97 o
  -2   5   2       20.49       19.15      3.08 o
  -1   5   2      137.27      127.78      4.03 o
   0   5   2      135.67      139.29      3.50 o
   1   5   2      720.71      771.09      4.71 o
   2   5   2     5638.55     5771.20     57.74 o
   3   5   2      336.49      350.78      3.17 o
   4   5   2       87.65       94.50      3.22 o
   5   5   2        3.12        8.48      2.86 o
   6   5   2      185.59      197.83     12.89 o
   7   5   2        0.01       -2.72      5.11 o
   8   5   2       18.89       16.25      3.28 o
  -9   6   2        0.38        3.36      4.01 o
  -8   6   2       60.79       65.63      3.44 o
  -7   6   2      327.85      321.41      4.38 o
  -6   6   2       23.26       25.87      3.09 o
  -5   6   2        3.26        2.72      2.99 o
  -4   6   2       46.33       46.51      3.07 o
  -3   6   2       18.66       21.73      3.11 o
  -2   6   2      423.09      431.59      3.73 o
  -1   6   2        0.11        2.28      3.22 o
   0   6   2        2.01        3.64      2.95 o
   1   6   2      550.84      566.43      4.45 o
   2   6   2        0.33        3.24      2.70 o
   3   6   2      220.18      237.01      3.08 o
   4   6   2        5.43        4.66      3.06 o
   5   6   2      101.08       93.11      3.03 o
   6   6   2       47.56       48.70      3.61 o
   7   6   2        4.29        3.59      4.46 o
   8   6   2        3.38       10.60      3.26 o
  -9   7   2        2.54       -2.05      4.03 o
  -8   7   2      227.98      222.83      4.02 o
  -7   7   2      208.48      215.88      3.60 o
  -6   7   2        1.10        5.04      2.93 o
  -5   7   2        0.01        4.72      3.00 o
  -4   7   2      590.22      608.53      7.99 o
  -3   7   2     1473.97     1513.01      6.59 o
  -2   7   2       43.52       50.43      3.27 o
  -1   7   2        0.51        2.24      2.77 o
   0   7   2      215.74      208.85      2.87 o
   1   7   2      234.26      237.69      2.74 o
   2   7   2      500.34      520.74      3.23 o
   3   7   2        2.03        4.85      2.75 o
   4   7   2       47.27       48.22      2.66 o
   5   7   2       78.10       66.50      4.62 o
   6   7   2       20.63       22.81      3.75 o
   7   7   2      176.17      164.40      4.77 o
   8   7   2      104.47      105.04      3.37 o
  -9   8   2        0.60        1.67      3.92 o
  -8   8   2        0.58        4.07      3.88 o
  -7   8   2       28.23       29.88      3.21 o
  -6   8   2       32.70       34.87      2.95 o
  -5   8   2        2.43        8.54      2.90 o
  -4   8   2      761.77      736.87      8.18 o
  -3   8   2     1642.35     1582.22     20.35 o
  -2   8   2      495.41      541.17      7.74 o
  -1   8   2      626.03      644.85      7.32 o
   0   8   2      231.79      237.26      2.81 o
   1   8   2     1716.25     1752.24     14.11 o
   2   8   2       74.53       72.35      2.61 o
   3   8   2      259.50      278.91      2.84 o
   4   8   2        8.95       11.53      2.69 o
   5   8   2       13.23       15.00      3.24 o
   6   8   2       23.67       17.00      4.74 o
   7   8   2       77.12       76.74      4.66 o
   8   8   2       48.07       47.35      3.40 o
  -9   9   2        0.07        6.15      4.12 o
  -8   9   2       63.95       69.51      5.06 o
  -7   9   2        3.40        5.82      2.88 o
  -6   9   2      115.79      113.14      3.01 o
  -5   9   2       64.86       63.34      3.01 o
  -4   9   2      176.76      179.62      3.25 o
  -3   9   2     1569.64     1552.55     12.77 o
  -2   9   2      679.94      720.87      8.07 o
  -1   9   2      316.46      341.88      3.54 o
   0   9   2      307.93      305.68      2.77 o
   1   9   2       74.83       77.92      2.46 o
   2   9   2      141.58      170.74      2.71 o
   3   9   2        0.10        1.45      2.57 o
   4   9   2        9.70       13.87      3.14 o
   5   9   2       20.66       16.30      2.95 o
   6   9   2       81.69       58.18      3.61 o
   7   9   2      194.06      191.09      4.18 o
   8   9   2       21.69       17.31      3.39 o
  -9  10   2        1.77        4.57      4.13 o
  -8  10   2       47.93       47.23      3.39 o
  -7  10   2       91.11       91.37      3.08 o
  -6  10   2      205.41      203.95      3.04 o
  -5  10   2      151.62      152.06      3.18 o
  -4  10   2       12.72        9.93      2.85 o
  -3  10   2     1332.73     1294.37     17.25 o
  -2  10   2     1941.19     2084.85     21.38 o
  -1  10   2      170.73      177.29      2.76 o
   0  10   2       55.12       52.06      2.37 o
   1  10   2      191.34      201.58      2.60 o
   2  10   2        0.85        1.13      2.55 o
   3  10   2      482.40      496.15      5.11 o
   4  10   2       17.53       19.58      3.04 o
   5  10   2       43.42       36.78      2.64 o
   6  10   2      354.20      311.86      4.04 o
   7  10   2      181.15      202.33      6.00 o
   8  10   2       28.07       38.30      3.14 o
  -9  11   2        0.04        0.97      4.06 o
  -8  11   2       53.52       46.49      4.01 o
  -7  11   2       84.88       89.51      4.30 o
  -6  11   2       47.54       52.93      3.14 o
  -5  11   2        0.01        1.28      2.91 o
  -4  11   2      253.18      271.46      2.97 o
  -3  11   2     1360.07     1368.15     13.10 o
  -2  11   2       61.26       60.65      3.02 o
  -1  11   2     1190.23     1214.25     12.21 o
   0  11   2       35.65       42.75      2.74 o
   1  11   2       84.58       90.13      2.46 o
   2  11   2      271.82      283.84      2.87 o
   3  11   2       25.69       29.87      2.66 o
   4  11   2       40.48       42.78      2.51 o
   5  11   2      453.50      385.87      6.65 o
   6  11   2       13.77       15.35      3.22 o
   7  11   2       18.86       18.49      3.75 o
   8  11   2       16.49       17.61      3.18 o
  -8  12   2        0.87        1.52      4.00 o
  -7  12   2       40.79       49.01      3.39 o
  -6  12   2       50.83       57.27      3.34 o
  -5  12   2        8.27       11.50      2.92 o
  -4  12   2        1.18        5.53      2.64 o
  -3  12   2       12.53       12.43      2.52 o
  -2  12   2       17.41       18.60      2.94 o
  -1  12   2       79.61       82.04      2.65 o
   0  12   2       52.82       53.35      2.75 o
   1  12   2        1.48        5.13      2.30 o
   2  12   2       33.49       40.51      2.62 o
   3  12   2       52.32       47.66      2.76 o
   4  12   2      190.78      178.95      2.64 o
   5  12   2       57.31       54.91      2.94 o
   6  12   2       14.12       23.62      2.88 o
   7  12   2       16.91       11.52      4.59 o
   8  12   2        2.64        3.64      2.97 o
  -8  13   2        0.05       -2.95      4.41 o
  -7  13   2        0.00       -0.76      3.80 o
  -6  13   2       32.16       32.65      3.30 o
  -5  13   2      606.78      582.32     11.14 o
  -4  13   2       32.58       31.01      2.48 o
  -3  13   2       17.46       25.71      2.50 o
  -2  13   2       96.40      100.30      3.36 o
  -1  13   2      126.84      151.39      2.76 o
   0  13   2      148.49      147.49      2.78 o
   1  13   2      524.48      499.10      5.98 o
   2  13   2        1.19        3.70      2.55 o
   3  13   2      599.08      545.32      5.27 o
   4  13   2       11.60       18.02      2.42 o
   5  13   2       58.41       48.89      2.59 o
   6  13   2       12.63       10.55      3.34 o
   7  13   2       39.74       41.98      3.12 o
  -8  14   2       33.39       32.64      4.12 o
  -7  14   2       50.14       52.82      3.90 o
  -6  14   2       40.97       44.57      2.91 o
  -5  14   2      149.10      153.55      3.40 o
  -4  14   2      567.87      555.78      3.23 o
  -3  14   2       71.94       75.98      2.53 o
  -2  14   2      108.66      115.11      2.63 o
  -1  14   2      155.78      163.08      2.74 o
   0  14   2        1.65        1.47      2.40 o
   1  14   2       20.18       26.37      2.33 o
   2  14   2        4.13        8.39      2.44 o
   3  14   2       16.95       23.21      3.00 o
   4  14   2       82.10       76.83      2.40 o
   5  14   2       76.26       74.41      3.07 o
   6  14   2       11.40       14.12      3.07 o
   7  14   2        0.82        3.17      2.74 o
  -8  15   2        0.16        2.81      4.10 o
  -7  15   2        9.32       14.34      3.47 o
  -6  15   2        2.53       -1.59      3.78 o
  -5  15   2       18.23       20.32      3.23 o
  -4  15   2      279.49      269.24      2.98 o
  -3  15   2       52.73       56.61      2.77 o
  -2  15   2       33.90       37.57      2.50 o
  -1  15   2      292.90      298.76      2.87 o
   0  15   2       13.24       21.10      2.33 o
   1  15   2      545.50      533.31      5.10 o
   2  15   2      162.67      162.24      2.69 o
   3  15   2      476.19      457.20      5.28 o
   4  15   2       66.37       53.60      2.71 o
   5  15   2       80.77       82.21      2.86 o
   6  15   2        4.64        7.52      3.00 o
   7  15   2       13.55       12.64      2.81 o
  -8  16   2        0.46        7.88      4.19 o
  -7  16   2        1.03       -0.86      5.79 o
  -6  16   2       12.42       14.37      3.76 o
  -5  16   2      204.81      196.05      3.38 o
  -4  16   2       18.08       25.72      2.42 o
  -3  16   2       12.64       14.86      2.90 o
  -2  16   2        8.43        7.10      2.50 o
  -1  16   2       55.54       54.41      2.57 o
   0  16   2      112.30      113.17      2.42 o
   1  16   2       17.71       19.03      2.35 o
   2  16   2        2.36        5.86      2.53 o
   3  16   2        0.91        3.23      2.56 o
   4  16   2      135.68      133.10      2.73 o
   5  16   2       29.95       33.37      2.68 o
   6  16   2       16.70       27.05      3.23 o
   7  16   2       15.91       17.45      2.79 o
  -7  17   2        0.00       -3.78      3.91 o
  -6  17   2        0.56       -1.57      4.70 o
  -5  17   2        2.08        4.89      2.90 o
  -4  17   2      225.18      224.69      2.70 o
  -3  17   2       13.02       13.16      2.83 o
  -2  17   2       51.37       53.97      2.55 o
  -1  17   2      194.92      199.34      2.66 o
   0  17   2      337.26      325.68      4.28 o
   1  17   2      230.44      230.49      2.96 o
   2  17   2      107.06      104.44      2.56 o
   3  17   2      351.36      343.26      2.74 o
   4  17   2       26.24       32.16      2.58 o
   5  17   2       18.44       21.65      2.47 o
   6  17   2        3.63        9.85      2.99 o
  -7  18   2       40.56       41.00      3.54 o
  -6  18   2       46.01       58.29      3.91 o
  -5  18   2       14.85       18.08      2.44 o
  -4  18   2      301.45      274.69      2.67 o
  -3  18   2       54.93       48.73      2.49 o
  -2  18   2       39.50       38.74      2.44 o
  -1  18   2        1.22        2.15      2.46 o
   0  18   2      115.34      117.07      2.52 o
   1  18   2      131.79      124.58      2.79 o
   2  18   2       31.15       32.25      2.46 o
   3  18   2        9.97       10.54      2.50 o
   4  18   2        7.01       12.71      2.46 o
   5  18   2        3.51        7.72      2.45 o
   6  18   2        3.32        5.87      2.84 o
  -7  19   2       22.19       26.15      3.55 o
  -6  19   2       21.53       29.14      2.99 o
  -5  19   2        2.67        3.43      2.46 o
  -4  19   2       14.66       19.88      2.71 o
  -3  19   2      164.79      158.83      3.44 o
  -2  19   2      184.95      170.81      2.62 o
  -1  19   2        2.41        4.12      2.43 o
   0  19   2        8.29        3.96      2.37 o
   1  19   2       11.42       13.11      2.30 o
   2  19   2      346.52      331.20      3.21 o
   3  19   2       12.48       10.97      2.37 o
   4  19   2       11.29       13.65      2.51 o
   5  19   2        5.81       10.21      2.67 o
   6  19   2       12.99       14.33      2.86 o
  -6  20   2        3.18        5.37      2.85 o
  -5  20   2        2.43        3.11      2.69 o
  -4  20   2        1.26        6.49      2.88 o
  -3  20   2       10.28       11.67      2.46 o
  -2  20   2       29.35       30.16      2.48 o
  -1  20   2       22.74       21.83      2.44 o
   0  20   2        0.28        1.71      2.22 o
   1  20   2       35.07       31.76      2.30 o
   2  20   2        0.28        3.89      2.64 o
   3  20   2        0.00        1.47      2.43 o
   4  20   2       15.52       23.75      2.54 o
   5  20   2        6.54        7.75      2.53 o
   6  20   2        5.51        8.15      2.93 o
  -6  21   2        0.20        1.85      2.94 o
  -5  21   2        0.16        1.79      2.76 o
  -4  21   2       20.55       22.86      2.67 o
  -3  21   2        0.42        6.03      2.47 o
  -2  21   2        5.78        9.60      2.43 o
  -1  21   2       84.02       76.51      2.53 o
   0  21   2        3.15        8.01      2.27 o
   1  21   2       38.53       39.51      2.36 o
   2  21   2        2.48        3.20      2.93 o
   3  21   2       64.19       64.95      2.49 o
   4  21   2       65.23       69.38      2.62 o
   5  21   2        0.30        5.04      2.63 o
  -6  22   2        1.73        3.89      2.62 o
  -5  22   2        5.12        5.14      3.08 o
  -4  22   2      122.83      122.24      2.76 o
  -3  22   2       75.64       77.71      2.54 o
  -2  22   2       17.17       23.10      2.52 o
  -1  22   2       52.89       47.35      2.86 o
   0  22   2      188.65      188.41      2.48 o
   1  22   2      211.52      205.79      2.48 o
   2  22   2       14.24       18.22      2.77 o
   3  22   2        7.63        7.87      2.46 o
   4  22   2       41.36       43.54      2.67 o
   5  22   2        4.29        4.10      2.72 o
  -5  23   2       33.94       35.64      3.18 o
  -4  23   2        1.05        7.16      2.64 o
  -3  23   2       33.09       36.63      2.59 o
  -2  23   2        0.96        1.82      2.54 o
  -1  23   2        6.26        9.82      2.52 o
   0  23   2       26.18       33.81      2.39 o
   1  23   2      177.19      184.80      2.55 o
   2  23   2       20.22       21.85      2.59 o
   3  23   2      131.56      134.81      3.35 o
   4  23   2       12.73       12.29      2.60 o
  -5  24   2       14.05       21.37      2.83 o
  -4  24   2        0.49        1.77      2.64 o
  -3  24   2       26.75       25.44      2.64 o
  -2  24   2        4.82        9.49      2.56 o
  -1  24   2        0.03        2.73      2.51 o
   0  24   2       30.31       33.57      2.54 o
   1  24   2       72.72       76.00      2.46 o
   2  24   2        0.00        4.97      2.59 o
   3  24   2       77.66       74.80      3.27 o
   4  24   2       26.44       27.79      2.94 o
  -4  25   2        2.23        4.23      2.71 o
  -3  25   2       27.17       27.00      2.69 o
  -2  25   2        8.99       11.68      2.60 o
  -1  25   2      128.06      111.03      2.72 o
   0  25   2       26.95       29.41      2.57 o
   1  25   2       73.06       69.46      3.06 o
   2  25   2      177.96      178.06      3.34 o
   3  25   2       46.43       40.49      3.05 o
  -3  26   2        4.61       10.92      2.71 o
  -2  26   2        0.29        2.87      2.64 o
  -1  26   2        0.00        3.57      2.64 o
   0  26   2        0.02        1.84      2.67 o
   1  26   2       65.27       61.77      2.48 o
   2  26   2        0.15        3.73      2.80 o
  -2  27   2        4.15        2.92      2.84 o
  -1  27   2       21.01       29.42      2.78 o
   0  27   2        3.20        5.39      2.72 o
   1  27   2       13.02       10.75      2.49 o
  -9   1   3      225.45      224.65      4.68 o
  -8   1   3      336.52      349.77      5.20 o
  -7   1   3       36.82       38.17      3.77 o
  -6   1   3       29.69       31.90      4.06 o
  -5   1   3      243.28      247.58      5.10 o
  -4   1   3     1033.04     1056.46      5.10 o
  -3   1   3      297.69      301.60      4.33 o
  -2   1   3        1.24        6.10      5.50 o
  -1   1   3     2311.89     2375.92     10.05 o
   0   1   3     3132.63     3387.76     27.66 o
   1   1   3      216.61      250.32      3.82 o
   2   1   3      116.57      110.04      3.26 o
   3   1   3        2.03        8.45      3.17 o
   4   1   3      356.47      341.58      3.38 o
   5   1   3      185.07      191.10      3.59 o
   6   1   3       56.43       51.62      4.50 o
   7   1   3        7.55       11.20      2.99 o
   8   1   3        0.43        4.58      3.39 o
  -9   2   3        8.23       17.52      4.07 o
  -8   2   3        3.98        5.77      4.03 o
  -7   2   3        0.27       -0.16      4.46 o
  -6   2   3        7.35        9.38      3.45 o
  -5   2   3        3.99        3.31      3.51 o
  -4   2   3        1.99        7.38      3.63 o
  -3   2   3      233.77      240.60      3.77 o
  -2   2   3       52.37       45.34      3.47 o
  -1   2   3       37.52       45.62      4.47 o
   0   2   3      488.58      545.19      5.18 o
   1   2   3       13.56       14.41      3.22 o
   2   2   3        0.79        2.41      3.08 o
   3   2   3       13.42       14.45      2.91 o
   4   2   3        8.87       12.33      2.99 o
   5   2   3        5.88        8.24      2.94 o
   6   2   3      326.62      315.02      3.95 o
   7   2   3       18.21       16.05      3.15 o
   8   2   3        6.38        9.64      3.43 o
  -9   3   3       82.61       78.82      4.16 o
  -8   3   3       73.20       78.40      5.52 o
  -7   3   3       54.78       53.25      3.12 o
  -6   3   3        1.59        6.30      2.95 o
  -5   3   3       84.76       87.65      3.20 o
  -4   3   3      107.71      104.21      3.18 o
  -3   3   3      480.12      501.13      3.89 o
  -2   3   3     1144.68     1131.68      6.61 o
  -1   3   3       77.94       77.18      4.24 o
   0   3   3     1970.83     2020.66     19.54 o
   1   3   3      177.67      173.58      3.44 o
   2   3   3     1050.98     1084.13      7.73 o
   3   3   3        0.49        4.78      2.85 o
   4   3   3        0.45        1.71      2.97 o
   5   3   3       19.69       19.58      3.04 o
   6   3   3      156.02      162.35      3.92 o
   7   3   3        4.26        7.48      3.15 o
   8   3   3       25.65       33.98      3.36 o
  -9   4   3      123.11      127.41      4.22 o
  -8   4   3       33.12       34.57      4.12 o
  -7   4   3       38.69       40.77      3.32 o
  -6   4   3        3.16        2.25      2.87 o
  -5   4   3      279.94      286.23      3.83 o
  -4   4   3       71.24       80.83      3.33 o
  -3   4   3      501.44      538.40      4.68 o
  -2   4   3      730.51      719.18      7.39 o
  -1   4   3      237.82      259.68      3.73 o
   0   4   3      247.52      265.98      3.47 o
   1   4   3        0.22        0.04      2.95 o
   2   4   3      599.22      559.22      3.71 o
   3   4   3       38.11       33.11      2.92 o
   4   4   3       42.39       46.31      2.90 o
   5   4   3      624.03      590.81      7.27 o
   6   4   3      130.52      133.37      3.68 o
   7   4   3        3.89        4.67      3.83 o
   8   4   3       16.39       20.40      3.39 o
  -9   5   3        0.02        2.04      4.25 o
  -8   5   3        1.16        8.10      3.25 o
  -7   5   3       43.31       49.99      2.95 o
  -6   5   3       17.61       24.32      2.99 o
  -5   5   3      226.06      211.71      3.47 o
  -4   5   3        8.85       15.06      3.03 o
  -3   5   3      928.77      973.88      8.68 o
  -2   5   3      333.43      364.00      8.96 o
  -1   5   3        6.36       10.06      3.58 o
   0   5   3       44.13       43.75      2.98 o
   1   5   3     1956.38     2009.95      7.67 o
   2   5   3       14.65       21.91      2.84 o
   3   5   3        6.33       11.21      3.05 o
   4   5   3      172.49      173.49      2.96 o
   5   5   3      641.06      628.48      6.28 o
   6   5   3      369.01      361.39      7.62 o
   7   5   3        1.37        5.27      3.60 o
   8   5   3        0.48        4.27      3.38 o
  -9   6   3        1.81       -2.45      4.09 o
  -8   6   3       65.17       65.34      4.12 o
  -7   6   3        4.82        7.48      3.00 o
  -6   6   3       32.16       34.94      3.04 o
  -5   6   3        3.24        5.68      2.92 o
  -4   6   3       32.03       40.09      3.24 o
  -3   6   3       99.80      114.38      3.44 o
  -2   6   3       38.87       39.06      5.00 o
  -1   6   3      155.52      151.62      3.43 o
   0   6   3      181.99      165.17      3.23 o
   1   6   3      395.29      398.51      3.30 o
   2   6   3      792.18      856.90      8.63 o
   3   6   3        0.93        7.66      2.91 o
   4   6   3       28.80       27.42      2.93 o
   5   6   3      315.30      306.31      3.02 o
   6   6   3      204.76      216.59      3.40 o
   7   6   3       64.75       76.45      3.78 o
   8   6   3        1.69        5.97      3.41 o
  -9   7   3       10.07       15.99      4.07 o
  -8   7   3        0.52        6.77      3.82 o
  -7   7   3       43.53       47.20      3.47 o
  -6   7   3        0.91        5.37      4.31 o
  -5   7   3      500.12      528.17      4.68 o
  -4   7   3      167.26      175.14      3.34 o
  -3   7   3       16.84       18.83      3.40 o
  -2   7   3       65.42       63.14      3.12 o
  -1   7   3      445.27      456.33      4.80 o
   0   7   3      100.72      100.41      2.94 o
   1   7   3       38.29       38.20      2.70 o
   2   7   3      991.72      996.50      5.09 o
   3   7   3      150.62      144.22      3.03 o
   4   7   3      376.12      373.94      5.04 o
   5   7   3        3.46        6.95      2.60 o
   6   7   3        0.08        2.98      2.70 o
   7   7   3        7.80        6.32      3.02 o
   8   7   3       10.33       10.79      2.99 o
  -9   8   3        0.25        4.27      4.18 o
  -8   8   3       23.43       32.85      4.09 o
  -7   8   3       88.87       86.79      4.98 o
  -6   8   3       60.72       70.62      2.99 o
  -5   8   3      152.70      159.63      3.34 o
  -4   8   3       20.08       23.89      3.17 o
  -3   8   3       23.42       25.48      3.39 o
  -2   8   3       12.56       22.10      3.05 o
  -1   8   3      160.79      151.21      3.10 o
   0   8   3      237.35      249.75      3.12 o
   1   8   3      229.67      234.72      2.84 o
   2   8   3      867.76      909.16      8.67 o
   3   8   3       59.91       62.74      2.79 o
   4   8   3       34.51       38.14      2.72 o
   5   8   3        1.08        1.41      2.94 o
   6   8   3       13.85       11.52      3.00 o
   7   8   3       66.56       68.53      3.11 o
   8   8   3       24.34       30.86      3.33 o
  -9   9   3        2.81        4.52      3.54 o
  -8   9   3        1.97        1.49      4.00 o
  -7   9   3      127.37      132.16      3.06 o
  -6   9   3      129.29      124.47      3.88 o
  -5   9   3      331.48      345.01      3.47 o
  -4   9   3        6.56       10.16      3.14 o
  -3   9   3      185.86      182.75      3.20 o
  -2   9   3      150.54      185.31      3.19 o
  -1   9   3      176.35      170.51      3.46 o
   0   9   3        0.95        2.34      2.73 o
   1   9   3      482.15      512.04      3.12 o
   2   9   3       58.34       65.99      2.76 o
   3   9   3        0.22        2.10      2.64 o
   4   9   3       63.71       64.25      2.86 o
   5   9   3        2.48        2.44      2.93 o
   6   9   3       17.69       19.40      3.03 o
   7   9   3       65.01       69.23      3.29 o
  -9  10   3        9.17        9.63      4.41 o
  -8  10   3       79.39       84.18      3.58 o
  -7  10   3        4.11        5.14      3.40 o
  -6  10   3       90.24       98.63      3.10 o
  -5  10   3       23.36       25.10      3.06 o
  -4  10   3      284.54      285.41      4.05 o
  -3  10   3      597.19      599.41      4.12 o
  -2  10   3      327.13      303.37      3.22 o
  -1  10   3      257.00      236.82      3.43 o
   0  10   3        2.39        4.54      2.64 o
   1  10   3        5.55        7.62      2.51 o
   2  10   3        5.65        8.39      2.66 o
   3  10   3       29.12       23.03      2.60 o
   4  10   3        1.41        9.60      2.68 o
   5  10   3      409.46      357.92      3.59 o
   6  10   3        2.35        6.88      2.70 o
   7  10   3        1.85        6.74      3.09 o
  -8  11   3       17.99       17.21      3.53 o
  -7  11   3        3.11        6.61      3.72 o
  -6  11   3       31.92       38.87      3.42 o
  -5  11   3        4.00        4.49      3.01 o
  -4  11   3       74.09       78.68      3.35 o
  -3  11   3       47.46       44.96      3.69 o
  -2  11   3      431.72      430.26      4.12 o
  -1  11   3       56.78       62.51      2.87 o
   0  11   3       74.78       69.15      2.71 o
   1  11   3      646.22      633.01      4.27 o
   2  11   3      320.35      323.76      4.31 o
   3  11   3      129.94      135.40      2.84 o
   4  11   3       68.78       73.51      2.75 o
   5  11   3        0.04        0.48      2.64 o
   6  11   3        3.40        6.27      3.04 o
   7  11   3        4.08        6.85      3.12 o
  -8  12   3       10.48       14.86      4.18 o
  -7  12   3        7.12       13.00      3.46 o
  -6  12   3       39.18       37.91      3.49 o
  -5  12   3      424.85      409.85      3.58 o
  -4  12   3       27.44       31.35      2.86 o
  -3  12   3        2.75        3.11      3.00 o
  -2  12   3       10.63       14.17      2.68 o
  -1  12   3       11.55       19.28      2.66 o
   0  12   3       75.66       77.23      2.85 o
   1  12   3      337.22      336.00      3.67 o
   2  12   3       12.56       12.15      2.53 o
   3  12   3       90.86       91.10      2.59 o
   4  12   3      311.13      301.02      4.31 o
   5  12   3       35.59       37.70      2.64 o
   6  12   3       10.75       10.73      3.10 o
   7  12   3        3.21        7.09      3.19 o
  -8  13   3       14.18       15.92      4.11 o
  -7  13   3        1.72        2.98      3.83 o
  -6  13   3       22.16       27.56      2.99 o
  -5  13   3      218.79      208.05      3.88 o
  -4  13   3      203.48      219.19      3.47 o
  -3  13   3       63.30       64.82      2.65 o
  -2  13   3      235.83      236.77      2.95 o
  -1  13   3       32.11       38.33      2.66 o
   0  13   3       10.64       11.04      2.95 o
   1  13   3       29.77       30.74      2.46 o
   2  13   3       30.87       30.89      2.57 o
   3  13   3      117.47      109.09      2.64 o
   4  13   3      154.54      138.27      2.68 o
   5  13   3       21.76       26.59      2.73 o
   6  13   3        0.14        3.77      3.07 o
   7  13   3        0.25        6.24      3.25 o
  -8  14   3       33.66       35.37      3.72 o
  -7  14   3        8.61       13.91      4.04 o
  -6  14   3       66.84       59.22      4.14 o
  -5  14   3      438.24      400.92      5.43 o
  -4  14   3      367.20      345.52      5.49 o
  -3  14   3        5.49       10.42      2.58 o
  -2  14   3       74.92       77.28      2.73 o
  -1  14   3      441.39      428.40      5.37 o
   0  14   3      626.49      621.55      6.45 o
   1  14   3      429.13      421.49      4.77 o
   2  14   3       12.10       12.32      2.58 o
   3  14   3       89.17       80.40      2.49 o
   4  14   3       80.55       72.97      2.45 o
   5  14   3        0.22        4.38      3.06 o
   6  14   3        8.59        2.68      3.09 o
   7  14   3        0.03        4.67      3.37 o
  -8  15   3       54.88       66.46      4.41 o
  -7  15   3       27.69       28.16      3.52 o
  -6  15   3        9.24       11.91      5.19 o
  -5  15   3        0.05        3.15      3.49 o
  -4  15   3       74.95       84.29      3.75 o
  -3  15   3        8.77        7.29      2.57 o
  -2  15   3        1.51        0.42      2.56 o
  -1  15   3       19.43       19.41      2.54 o
   0  15   3       14.44       15.04      2.65 o
   1  15   3        0.55        2.01      2.47 o
   2  15   3       61.24       60.61      2.54 o
   3  15   3       19.06       20.58      2.76 o
   4  15   3       41.90       36.27      2.51 o
   5  15   3       21.44       21.15      3.12 o
   6  15   3        0.23        1.19      3.18 o
  -7  16   3        4.47        2.03      4.11 o
  -6  16   3        3.02        6.98      5.21 o
  -5  16   3      287.13      272.40      3.22 o
  -4  16   3      336.97      304.67      4.38 o
  -3  16   3        0.20        5.90      2.48 o
  -2  16   3       57.25       64.44      2.60 o
  -1  16   3       27.16       32.93      2.66 o
   0  16   3      161.62      164.55      2.68 o
   1  16   3       35.59       37.72      2.35 o
   2  16   3      167.37      178.03      2.71 o
   3  16   3       12.27       18.95      2.69 o
   4  16   3       78.67       74.85      2.90 o
   5  16   3        5.43        6.94      3.10 o
   6  16   3        1.35        5.71      3.37 o
  -7  17   3        5.34       15.60      4.21 o
  -6  17   3       91.75       79.47      4.11 o
  -5  17   3       28.07       29.98      2.71 o
  -4  17   3      247.62      254.87      3.22 o
  -3  17   3       23.07       29.70      2.51 o
  -2  17   3       17.84       17.05      2.55 o
  -1  17   3        1.72        4.86      2.53 o
   0  17   3        0.24        4.46      2.50 o
   1  17   3       76.75       74.95      2.45 o
   2  17   3      526.33      513.98      5.65 o
   3  17   3        0.88        2.01      2.61 o
   4  17   3       19.10       21.08      3.28 o
   5  17   3       27.57       32.05      3.08 o
   6  17   3       24.21       31.16      3.26 o
  -7  18   3       40.43       36.29      4.36 o
  -6  18   3       49.12       38.09      3.67 o
  -5  18   3       23.02       19.81      3.11 o
  -4  18   3        3.27        5.31      2.50 o
  -3  18   3        0.14        4.03      2.53 o
  -2  18   3       25.02       31.51      2.55 o
  -1  18   3      134.73      134.41      2.63 o
   0  18   3       37.14       40.88      2.52 o
   1  18   3      119.23      118.37      2.71 o
   2  18   3        0.82        3.28      2.57 o
   3  18   3       18.98       20.83      2.71 o
   4  18   3       12.06       14.48      2.82 o
   5  18   3       13.02       17.12      3.20 o
   6  18   3        1.03        3.01      3.31 o
  -7  19   3        7.31       19.82      4.38 o
  -6  19   3        3.01        4.61      3.23 o
  -5  19   3      236.06      216.27      3.46 o
  -4  19   3      171.69      162.90      2.71 o
  -3  19   3      147.70      130.53      2.61 o
  -2  19   3       40.35       37.72      2.58 o
  -1  19   3       47.66       48.61      2.54 o
   0  19   3       62.84       60.28      2.53 o
   1  19   3      991.41      958.63      5.95 o
   2  19   3      130.92      133.84      2.67 o
   3  19   3       26.39       25.79      3.04 o
   4  19   3        1.74        5.94      2.73 o
   5  19   3        9.72       15.73      2.98 o
  -6  20   3       11.13       11.25      2.98 o
  -5  20   3       32.81       29.16      3.07 o
  -4  20   3       24.98       29.19      2.59 o
  -3  20   3      112.28      102.09      3.31 o
  -2  20   3      125.39      115.98      2.60 o
  -1  20   3       49.50       45.12      2.57 o
   0  20   3       47.60       45.61      2.51 o
   1  20   3      132.19      134.12      2.57 o
   2  20   3      339.94      326.63      4.02 o
   3  20   3        0.31        4.02      2.62 o
   4  20   3       10.08       11.34      2.64 o
   5  20   3        0.05        6.55      2.70 o
  -6  21   3        4.06        6.77      3.38 o
  -5  21   3        0.25        2.05      2.65 o
  -4  21   3       45.93       44.10      2.70 o
  -3  21   3       61.21       71.53      2.62 o
  -2  21   3        3.59        5.12      2.56 o
  -1  21   3       34.11       35.67      2.56 o
   0  21   3       36.93       36.29      2.87 o
   1  21   3        2.90        4.06      2.34 o
   2  21   3       84.10       88.87      2.79 o
   3  21   3        0.01        1.63      2.59 o
   4  21   3        2.75        5.00      2.65 o
  -5  22   3        2.95        3.06      2.74 o
  -4  22   3        6.63       11.12      2.64 o
  -3  22   3        1.15        3.02      2.60 o
  -2  22   3       25.05       29.22      2.59 o
  -1  22   3       51.29       48.28      2.63 o
   0  22   3       75.48       74.94      2.72 o
   1  22   3       30.76       32.08      2.45 o
   2  22   3        1.16        3.01      3.12 o
   3  22   3       97.31       87.19      2.69 o
   4  22   3        3.70       10.50      2.72 o
  -5  23   3        1.10        4.45      2.80 o
  -4  23   3        6.59        8.53      2.70 o
  -3  23   3       37.66       36.13      2.73 o
  -2  23   3       19.13       13.21      2.65 o
  -1  23   3       17.59       21.00      2.58 o
   0  23   3       74.79       72.76      2.69 o
   1  23   3       45.69       42.76      2.45 o
   2  23   3       10.70       15.71      2.86 o
   3  23   3        4.16        9.42      2.81 o
  -4  24   3        0.49        5.46      2.82 o
  -3  24   3        3.82        8.45      2.78 o
  -2  24   3        4.60        5.32      2.65 o
  -1  24   3        0.27        4.90      2.70 o
   0  24   3       19.79       19.99      2.68 o
   1  24   3        2.96        4.31      2.44 o
   2  24   3       52.22       52.95      2.67 o
   3  24   3       30.91       27.58      3.41 o
  -3  25   3        3.29        6.62      2.81 o
  -2  25   3        3.00        2.64      2.75 o
  -1  25   3        0.21        8.17      2.76 o
   0  25   3        0.51        2.90      2.72 o
   1  25   3       40.91       41.77      2.80 o
   2  25   3        3.51        7.51      2.80 o
  -2  26   3        1.57        6.14      2.86 o
  -1  26   3       20.45       26.10      3.07 o
   0  26   3        0.08       -0.99      2.75 o
   1  26   3       15.30       22.12      2.75 o
  -9   0   4      205.87      190.66      9.61 o
  -8   0   4       20.93       12.45      6.44 o
  -7   0   4        5.21        6.87      4.53 o
  -6   0   4        2.64        9.55      5.04 o
  -5   0   4      200.58      202.87      5.77 o
  -4   0   4        0.31       -5.78      5.41 o
  -3   0   4      267.55      267.44      9.09 o
  -2   0   4     4751.84     4752.09     84.88 o
  -1   0   4      761.64      828.99      7.68 o
   0   0   4     1326.20     1451.76     11.32 o
   1   0   4      126.15      123.40      7.60 o
   2   0   4      426.98      407.08     12.23 o
   3   0   4      117.91      107.58      6.99 o
   4   0   4     5329.83     5149.37     46.58 o
   5   0   4        0.24        9.36      5.04 o
   6   0   4       21.92       21.37      4.39 o
   7   0   4        0.22        9.19      4.56 o
  -9   1   4      125.42      127.53      4.32 o
  -8   1   4       76.07       79.30      4.40 o
  -7   1   4       15.07       18.94      3.77 o
  -6   1   4      185.37      179.09      3.94 o
  -5   1   4       25.74       26.89      3.70 o
  -4   1   4       47.13       46.84      3.93 o
  -3   1   4      884.03      915.25      8.01 o
  -2   1   4     1885.27     1931.64     15.73 o
  -1   1   4        3.34        3.46      4.24 o
   0   1   4      551.55      522.84      5.95 o
   1   1   4      197.11      199.05      4.11 o
   2   1   4       39.02       40.51      3.11 o
   3   1   4       10.75       14.55      3.84 o
   4   1   4        4.09       10.68      2.93 o
   5   1   4        0.00        5.77      3.12 o
   6   1   4        5.54        7.76      3.24 o
   7   1   4        0.00       -0.05      3.08 o
  -9   2   4        3.53        5.52      4.34 o
  -8   2   4        6.34        7.02      3.66 o
  -7   2   4       50.65       52.83      3.91 o
  -6   2   4       66.64       66.48      3.56 o
  -5   2   4      362.97      355.17      3.61 o
  -4   2   4      414.58      416.42      3.97 o
  -3   2   4       61.69       62.02      4.16 o
  -2   2   4      460.26      462.68      5.11 o
  -1   2   4      152.00      163.12      4.73 o
   0   2   4       18.87       25.24      3.33 o
   1   2   4        5.44        9.52      3.23 o
   2   2   4       84.29       88.46      3.34 o
   3   2   4      192.07      183.04      3.38 o
   4   2   4      262.92      255.99      3.37 o
   5   2   4      714.86      688.28      5.91 o
   6   2   4        9.15       15.12      3.38 o
   7   2   4       25.06       26.62      3.22 o
  -9   3   4       27.12       23.49      4.59 o
  -8   3   4       90.00      103.08      4.20 o
  -7   3   4        2.52        8.41      2.95 o
  -6   3   4       17.16       19.94      3.50 o
  -5   3   4       32.19       33.53      3.23 o
  -4   3   4       49.87       56.69      3.35 o
  -3   3   4        9.79       19.74      3.45 o
  -2   3   4     3473.38     3496.68     31.67 o
  -1   3   4      631.18      648.38      5.72 o
   0   3   4      185.82      178.72      3.43 o
   1   3   4      116.97      104.91      4.03 o
   2   3   4        0.22        2.38      3.26 o
   3   3   4      265.88      259.20      6.18 o
   4   3   4       39.48       42.46      3.02 o
   5   3   4      118.15      111.07      3.27 o
   6   3   4        0.00        2.49      3.21 o
   7   3   4        9.38       12.93      3.38 o
  -9   4   4        0.42        7.21      4.32 o
  -8   4   4       23.22       28.79      3.46 o
  -7   4   4       10.54        9.00      4.24 o
  -6   4   4       32.04       34.40      3.47 o
  -5   4   4       47.66       53.68      3.35 o
  -4   4   4       23.80       28.25      3.23 o
  -3   4   4      344.76      335.11      3.93 o
  -2   4   4     1084.79     1144.26     14.37 o
  -1   4   4      419.11      413.70      6.14 o
   0   4   4       81.45       76.19      3.15 o
   1   4   4       72.43       81.16      3.47 o
   2   4   4      407.47      415.90      5.71 o
   3   4   4      102.71      100.43      3.12 o
   4   4   4       31.32       35.16      2.97 o
   5   4   4      117.92      113.52      3.36 o
   6   4   4       44.89       51.00      3.29 o
   7   4   4        0.67        0.07      3.40 o
  -9   5   4        1.08        7.06      4.61 o
  -8   5   4        8.01        9.60      3.69 o
  -7   5   4        3.05        4.17      3.41 o
  -6   5   4      255.07      260.34      5.73 o
  -5   5   4       90.40       93.23      3.39 o
  -4   5   4      107.62      107.52      3.40 o
  -3   5   4      286.52      286.12      4.28 o
  -2   5   4        3.10        7.09      3.76 o
  -1   5   4      268.77      281.46      5.98 o
   0   5   4       17.17       17.83      2.86 o
   1   5   4       64.60       72.96      3.10 o
   2   5   4        9.71       14.66      3.23 o
   3   5   4      492.16      477.75      6.28 o
   4   5   4      286.49      281.14      3.31 o
   5   5   4       33.67       33.98      3.31 o
   6   5   4        9.81       18.98      3.19 o
   7   5   4       36.98       46.16      3.38 o
  -9   6   4       24.59       28.23      4.21 o
  -8   6   4        3.36        5.73      3.60 o
  -7   6   4        3.09        6.78      2.98 o
  -6   6   4        9.14       12.96      3.46 o
  -5   6   4        2.26        3.11      3.12 o
  -4   6   4        2.15        4.99      3.41 o
  -3   6   4       66.78       66.21      4.09 o
  -2   6   4      310.56      307.55      6.66 o
  -1   6   4       44.38       46.20      3.40 o
   0   6   4      105.42       91.40      3.10 o
   1   6   4      356.09      350.69      3.67 o
   2   6   4      184.10      181.10      4.87 o
   3   6   4      210.20      205.47      3.56 o
   4   6   4        2.86        3.97      2.82 o
   5   6   4       20.94       26.23      3.10 o
   6   6   4        5.27        6.74      3.29 o
   7   6   4        0.27        3.36      3.43 o
  -9   7   4        0.19       10.00      4.21 o
  -8   7   4        0.16       -0.68      3.65 o
  -7   7   4       11.23        8.63      3.66 o
  -6   7   4       20.04       18.61      3.12 o
  -5   7   4       82.39       81.47      3.39 o
  -4   7   4      172.72      172.67      3.56 o
  -3   7   4      122.61      124.35      4.03 o
  -2   7   4       34.90       41.00      4.29 o
  -1   7   4        3.88        2.37      3.02 o
   0   7   4       96.07       98.24      3.10 o
   1   7   4        0.96        3.46      2.88 o
   2   7   4      152.94      146.77      3.40 o
   3   7   4        0.32        4.10      3.01 o
   4   7   4        2.15        5.73      2.80 o
   5   7   4        9.34        5.31      2.77 o
   6   7   4       35.14       32.50      3.27 o
   7   7   4        0.44        0.97      3.32 o
  -9   8   4       16.88       16.94      4.56 o
  -8   8   4        5.62        5.90      3.51 o
  -7   8   4        1.51        4.97      3.69 o
  -6   8   4        9.68       11.53      3.03 o
  -5   8   4       48.18       54.73      3.16 o
  -4   8   4       68.67       73.64      3.58 o
  -3   8   4      181.67      180.12      3.82 o
  -2   8   4       98.07      103.14      3.18 o
  -1   8   4      110.89      108.14      3.09 o
   0   8   4       85.45       84.47      2.98 o
   1   8   4       78.57       81.26      2.95 o
   2   8   4       47.17       46.47      2.96 o
   3   8   4        4.68        4.42      2.95 o
   4   8   4        2.49        5.88      2.78 o
   5   8   4        4.27        9.54      3.14 o
   6   8   4       16.70       24.44      2.87 o
   7   8   4       17.52       21.96      3.71 o
  -8   9   4       38.76       38.24      3.63 o
  -7   9   4       73.74       74.19      4.72 o
  -6   9   4      105.24       97.70      3.25 o
  -5   9   4       15.07       15.44      3.23 o
  -4   9   4       43.44       50.28      4.03 o
  -3   9   4      331.49      327.85      6.77 o
  -2   9   4        1.64        2.09      3.17 o
  -1   9   4      442.95      437.36      6.27 o
   0   9   4       73.93       73.85      2.96 o
   1   9   4        3.06        6.94      2.73 o
   2   9   4      214.77      216.89      3.13 o
   3   9   4        0.00        4.65      2.89 o
   4   9   4       78.86       74.13      2.87 o
   5   9   4       20.89       23.61      3.37 o
   6   9   4       43.24       51.00      3.34 o
   7   9   4        0.51        1.96      3.41 o
  -8  10   4        0.02       -0.94      4.18 o
  -7  10   4       12.38       18.50      3.54 o
  -6  10   4       25.05       26.02      3.60 o
  -5  10   4       91.35       93.05      3.19 o
  -4  10   4       21.30       34.34      5.33 o
  -3  10   4        0.60        8.75      3.50 o
  -2  10   4      157.68      164.23      3.03 o
  -1  10   4       68.17       63.32      3.16 o
   0  10   4      102.23      101.92      3.04 o
   1  10   4       13.06       15.44      2.75 o
   2  10   4       48.62       51.03      2.81 o
   3  10   4        4.12        2.80      2.80 o
   4  10   4       60.14       56.07      2.85 o
   5  10   4        4.07        7.92      3.11 o
   6  10   4       51.40       50.01      3.26 o
   7  10   4        0.17        4.23      3.39 o
  -8  11   4       27.27       28.11      4.30 o
  -7  11   4        3.95        0.32      3.61 o
  -6  11   4       43.94       46.09      3.61 o
  -5  11   4       11.02        8.56      3.09 o
  -4  11   4       11.56       12.78      4.36 o
  -3  11   4        7.31        7.79      3.66 o
  -2  11   4      156.64      159.91      3.82 o
  -1  11   4       26.73       23.00      3.02 o
   0  11   4       33.80       36.34      2.88 o
   1  11   4       65.52       63.01      2.81 o
   2  11   4       42.05       51.19      2.76 o
   3  11   4       46.65       46.02      2.69 o
   4  11   4        5.79        7.57      2.69 o
   5  11   4       17.94       18.73      3.17 o
   6  11   4        0.18        3.53      3.17 o
  -8  12   4        0.39        1.00      4.26 o
  -7  12   4        2.59        7.00      3.57 o
  -6  12   4       19.86       18.91      3.86 o
  -5  12   4        0.00        2.60      3.94 o
  -4  12   4       61.59       53.17      6.29 o
  -3  12   4        0.15        0.66      3.12 o
  -2  12   4       78.75       86.56      2.91 o
  -1  12   4      212.08      214.10      3.54 o
   0  12   4        6.31       11.83      2.78 o
   1  12   4        4.66        6.68      2.67 o
   2  12   4      274.78      278.29      2.97 o
   3  12   4        1.81        1.00      2.67 o
   4  12   4       32.04       30.20      2.82 o
   5  12   4       43.37       35.99      3.07 o
   6  12   4        3.61        8.41      3.32 o
  -8  13   4       11.93       15.04      4.46 o
  -7  13   4       86.36       79.70      4.23 o
  -6  13   4       10.42       14.40      4.26 o
  -5  13   4       43.13       54.18      3.85 o
  -4  13   4      119.17      120.67      3.60 o
  -3  13   4      138.53      135.94      7.70 o
  -2  13   4      112.94      114.34      3.23 o
  -1  13   4      145.00      153.65      4.97 o
   0  13   4      360.24      358.86      4.16 o
   1  13   4      298.68      302.03      3.43 o
   2  13   4      122.94      124.80      2.81 o
   3  13   4       34.42       33.29      2.61 o
   4  13   4        2.34        6.62      2.72 o
   5  13   4        9.85       13.62      2.80 o
   6  13   4        3.62        7.37      3.23 o
  -8  14   4       13.36       18.64      4.57 o
  -7  14   4        2.87       15.00      4.23 o
  -6  14   4       57.32       60.06      4.14 o
  -5  14   4        1.67        6.25      4.94 o
  -4  14   4        0.67        4.17      5.05 o
  -3  14   4        2.26        2.23      2.77 o
  -2  14   4       23.96       30.92      3.43 o
  -1  14   4       70.50       68.87      2.98 o
   0  14   4      911.06      899.88      8.25 o
   1  14   4        0.01        0.66      2.60 o
   2  14   4      174.39      171.54      2.97 o
   3  14   4      134.09      122.48      2.68 o
   4  14   4      302.41      270.87      3.44 o
   5  14   4       23.16       30.42      3.19 o
   6  14   4       36.62       40.29      3.33 o
  -7  15   4        7.68        4.90      5.20 o
  -6  15   4      187.35      188.81      4.24 o
  -5  15   4      385.12      345.97      7.11 o
  -4  15   4        5.13        2.48      3.47 o
  -3  15   4        5.56        9.13      2.68 o
  -2  15   4       80.86       83.88      2.85 o
  -1  15   4      254.10      248.17      3.04 o
   0  15   4     1311.34     1277.03     14.38 o
   1  15   4       29.33       26.85      2.59 o
   2  15   4       32.76       30.08      2.71 o
   3  15   4       73.72       72.60      2.69 o
   4  15   4       19.14       18.33      2.79 o
   5  15   4        0.18       -1.21      3.28 o
   6  15   4        7.06       11.66      3.35 o
  -7  16   4       39.37       39.47      4.40 o
  -6  16   4        2.11        3.80      3.87 o
  -5  16   4       14.84       23.25      4.22 o
  -4  16   4       70.23       61.29      3.08 o
  -3  16   4        0.47        3.44      2.78 o
  -2  16   4        1.07       -0.76      2.78 o
  -1  16   4       13.82       17.12      2.68 o
   0  16   4        1.81       -0.61      2.63 o
   1  16   4      261.24      257.06      3.03 o
   2  16   4      121.95      121.38      2.92 o
   3  16   4       53.66       51.69      2.89 o
   4  16   4        0.06        4.85      2.93 o
   5  16   4        0.36        1.23      3.28 o
  -7  17   4      101.69       89.29      4.34 o
  -6  17   4        0.56        0.20      5.12 o
  -5  17   4       59.73       60.33      3.44 o
  -4  17   4        5.68        4.15      2.83 o
  -3  17   4        0.63        3.51      2.69 o
  -2  17   4        0.00        7.57      2.77 o
  -1  17   4       40.64       42.89      2.67 o
   0  17   4        2.58        2.85      2.63 o
   1  17   4        9.73       10.96      2.64 o
   2  17   4      283.83      276.16      2.89 o
   3  17   4       43.86       47.39      2.87 o
   4  17   4        6.81       12.76      2.89 o
   5  17   4        1.52        5.75      3.36 o
  -6  18   4       99.65       79.58      5.96 o
  -5  18   4        9.48        8.12      3.47 o
  -4  18   4        8.93        9.62      2.79 o
  -3  18   4       78.38       75.91      2.88 o
  -2  18   4      123.70      116.55      2.85 o
  -1  18   4      210.02      200.01      2.83 o
   0  18   4       53.57       53.90      2.62 o
   1  18   4       86.79       82.21      3.15 o
   2  18   4       88.46       94.63      2.77 o
   3  18   4       20.81       17.09      2.90 o
   4  18   4        7.42        6.94      2.96 o
   5  18   4       10.59       14.26      3.27 o
  -6  19   4      106.33       96.58      4.82 o
  -5  19   4       14.07       15.49      2.78 o
  -4  19   4        1.04        2.03      2.86 o
  -3  19   4        1.05        4.92      2.84 o
  -2  19   4       20.16       21.99      2.76 o
  -1  19   4       27.82       26.47      2.62 o
   0  19   4      123.92      118.35      2.67 o
   1  19   4       93.31       89.67      3.45 o
   2  19   4       48.13       46.81      2.71 o
   3  19   4       50.92       48.85      2.93 o
   4  19   4        0.38        3.29      3.02 o
  -6  20   4        7.29        6.41      3.23 o
  -5  20   4       31.86       31.34      2.85 o
  -4  20   4        1.59        5.11      2.81 o
  -3  20   4       13.15       19.19      2.94 o
  -2  20   4        1.26        5.19      2.65 o
  -1  20   4       27.35       28.55      2.70 o
   0  20   4       58.63       56.77      2.63 o
   1  20   4        1.90        7.32      3.01 o
   2  20   4       45.46       48.65      2.74 o
   3  20   4       28.51       25.89      2.79 o
   4  20   4        1.12        4.56      2.91 o
  -5  21   4       30.34       29.79      2.90 o
  -4  21   4        2.17        0.63      2.89 o
  -3  21   4        0.02        4.47      2.84 o
  -2  21   4       88.28       89.67      2.83 o
  -1  21   4       28.88       34.64      2.64 o
   0  21   4       10.44       14.17      2.71 o
   1  21   4        0.53        5.10      2.63 o
   2  21   4        3.08        7.81      2.88 o
   3  21   4        3.31        6.66      2.79 o
  -5  22   4        4.99        9.89      2.97 o
  -4  22   4        4.01        7.43      2.93 o
  -3  22   4        0.00        0.78      2.91 o
  -2  22   4        2.79        8.07      2.77 o
  -1  22   4        3.98        3.91      2.74 o
   0  22   4        0.26        3.66      2.78 o
   1  22   4        0.92        3.47      2.69 o
   2  22   4        5.20       10.82      3.78 o
   3  22   4        1.54        1.80      2.82 o
  -4  23   4        0.03        0.11      2.99 o
  -3  23   4        0.46        2.97      2.85 o
  -2  23   4       16.19       19.77      2.79 o
  -1  23   4        6.88        8.15      2.73 o
   0  23   4       15.63       21.22      2.77 o
   1  23   4        0.63        2.83      2.72 o
   2  23   4       18.13       18.54      3.31 o
  -3  24   4       21.19       23.49      2.98 o
  -2  24   4       39.77       38.14      2.88 o
  -1  24   4       18.68       21.90      2.87 o
   0  24   4        9.17       12.56      2.90 o
   1  24   4       15.93       20.82      3.01 o
  -2  25   4       23.02       21.51      2.96 o
  -1  25   4        0.08        1.84      2.93 o
   0  25   4        3.44        3.22      2.87 o
  -9   1   5        5.97       13.18      4.05 o
  -8   1   5        0.01       -0.51      3.75 o
  -7   1   5       18.94       18.40      4.31 o
  -6   1   5       15.54       16.51      3.75 o
  -5   1   5        0.17        2.00      3.15 o
  -4   1   5        2.37        2.36      3.24 o
  -3   1   5       29.15       25.83      3.50 o
  -2   1   5       19.02       20.06      3.59 o
  -1   1   5        2.83       10.50      4.03 o
   0   1   5      163.03      154.26      3.67 o
   1   1   5       12.97       13.27      3.65 o
   2   1   5      125.20      127.96      3.35 o
   3   1   5        1.52        4.03      4.32 o
   4   1   5       42.53       40.68      3.57 o
   5   1   5       20.05       26.84      3.83 o
   6   1   5       24.96       28.99      3.13 o
  -8   2   5        9.40       12.37      3.72 o
  -7   2   5        0.70        2.27      4.30 o
  -6   2   5        5.32        7.39      3.57 o
  -5   2   5      104.02      105.54      3.32 o
  -4   2   5       25.72       22.30      3.38 o
  -3   2   5      348.97      340.38      3.93 o
  -2   2   5       12.64       15.17      3.55 o
  -1   2   5       24.71       22.94      3.91 o
   0   2   5        0.67        3.64      3.36 o
   1   2   5      145.07      142.27      3.73 o
   2   2   5      109.22      105.10      3.33 o
   3   2   5        0.01        6.86      3.26 o
   4   2   5        2.82        3.64      3.59 o
   5   2   5        6.23       11.02      3.77 o
   6   2   5       23.38       24.18      3.26 o
  -8   3   5       19.10       23.39      4.56 o
  -7   3   5       12.09        8.53      3.81 o
  -6   3   5        3.53        4.24      3.51 o
  -5   3   5      192.16      204.95      3.51 o
  -4   3   5       71.12       71.99      3.41 o
  -3   3   5       93.55       89.02      3.66 o
  -2   3   5       98.88      104.69      3.74 o
  -1   3   5        6.17        8.97      4.17 o
   0   3   5        5.01        5.89      3.20 o
   1   3   5       22.60       28.17      3.57 o
   2   3   5      680.59      644.20     13.49 o
   3   3   5      130.90      117.43      5.28 o
   4   3   5       97.15       98.49      4.05 o
   5   3   5        4.83       13.20      3.54 o
   6   3   5       11.03       18.34      3.50 o
  -8   4   5        1.83        2.66      4.27 o
  -7   4   5       31.07       42.04      3.75 o
  -6   4   5        0.15        3.03      3.09 o
  -5   4   5        1.00        1.85      3.09 o
  -4   4   5       45.44       43.34      3.39 o
  -3   4   5      575.95      562.58      6.21 o
  -2   4   5        0.42        5.86      3.63 o
  -1   4   5       73.21       65.17      4.79 o
   0   4   5      274.15      274.72      3.86 o
   1   4   5       98.44      104.17      3.79 o
   2   4   5      193.79      195.11      5.10 o
   3   4   5       85.61       85.47      3.49 o
   4   4   5      127.76      124.53      3.66 o
   5   4   5        2.40        1.38      3.12 o
   6   4   5        0.24        4.34      3.57 o
  -8   5   5       19.77       18.61      4.12 o
  -7   5   5       13.72       18.27      3.58 o
  -6   5   5      184.73      186.38      3.28 o
  -5   5   5        1.68        4.28      3.17 o
  -4   5   5        3.11        6.60      3.15 o
  -3   5   5       29.28       32.54      3.85 o
  -2   5   5      583.18      594.83     12.92 o
  -1   5   5      163.32      161.41      4.75 o
   0   5   5      404.56      412.93      4.65 o
   1   5   5      184.23      189.16      3.66 o
   2   5   5      381.99      373.97      4.29 o
   3   5   5      466.69      458.82      5.52 o
   4   5   5        3.04        9.91      3.42 o
   5   5   5       24.48       23.38      3.44 o
   6   5   5        8.83       13.11      3.66 o
  -8   6   5        6.08       13.01      3.68 o
  -7   6   5       24.44       28.50      3.66 o
  -6   6   5      128.67      125.71      3.81 o
  -5   6   5      125.38      125.04      4.85 o
  -4   6   5       51.40       56.03      3.79 o
  -3   6   5      132.58      128.60      4.00 o
  -2   6   5        5.87        9.25      4.00 o
  -1   6   5       22.50       23.54      4.06 o
   0   6   5       55.49       58.95      3.40 o
   1   6   5      458.30      463.73      5.66 o
   2   6   5      233.12      239.58      3.68 o
   3   6   5      705.49      693.26      8.18 o
   4   6   5       83.30       84.11      3.04 o
   5   6   5       15.22       19.27      3.59 o
   6   6   5        8.27       14.56      3.65 o
  -8   7   5       33.57       37.89      4.14 o
  -7   7   5        2.58        0.14      3.72 o
  -6   7   5       21.41       19.51      3.87 o
  -5   7   5        7.37       11.67      5.79 o
  -4   7   5      124.55      127.75      4.99 o
  -3   7   5        8.57        9.38      4.54 o
  -2   7   5        4.18        3.43      4.02 o
  -1   7   5      109.56      111.32      3.47 o
   0   7   5       48.69       51.96      3.08 o
   1   7   5        2.95        7.67      3.09 o
   2   7   5       27.83       29.37      3.26 o
   3   7   5       54.44       58.45      3.05 o
   4   7   5      118.55      111.90      4.13 o
   5   7   5       24.34       29.48      3.62 o
   6   7   5       27.80       28.44      3.59 o
  -8   8   5       14.57       19.29      4.46 o
  -7   8   5       19.86       19.92      3.74 o
  -6   8   5      113.84      120.83      3.32 o
  -5   8   5       10.78       18.09      5.42 o
  -4   8   5      162.17      167.55      3.90 o
  -3   8   5       42.88       46.06      4.32 o
  -2   8   5        0.60        9.73      3.57 o
  -1   8   5      438.92      445.22      4.78 o
   0   8   5       42.99       43.05      3.00 o
   1   8   5      414.43      446.16      3.55 o
   2   8   5       13.86       18.36      3.06 o
   3   8   5        1.45        4.54      3.07 o
   4   8   5        8.99       10.04      3.03 o
   5   8   5        1.44        1.35      3.39 o
   6   8   5       41.47       48.24      3.76 o
  -8   9   5       62.66       63.51      4.70 o
  -7   9   5       80.36       90.52      5.26 o
  -6   9   5       77.71       76.37      4.30 o
  -5   9   5       21.15       21.11      4.30 o
  -4   9   5        9.45        9.87      3.48 o
  -3   9   5      124.34      129.15      5.14 o
  -2   9   5      228.66      221.46      3.55 o
  -1   9   5      176.32      168.12      3.30 o
   0   9   5      123.72      128.73      3.04 o
   1   9   5      347.21      354.24      3.35 o
   2   9   5      203.41      186.39      3.32 o
   3   9   5        8.12       10.66      3.06 o
   4   9   5       11.25       13.93      3.21 o
   5   9   5        5.55        3.79      3.48 o
   6   9   5        3.41        4.85      3.56 o
  -8  10   5       12.70       17.23      5.26 o
  -7  10   5        2.89        3.98      4.03 o
  -6  10   5       11.84       13.05      4.33 o
  -5  10   5        3.84        5.20      8.57 o
  -4  10   5        9.77       10.56      3.57 o
  -3  10   5      198.59      197.58      3.96 o
  -2  10   5      579.36      558.55      5.67 o
  -1  10   5      336.20      324.59      3.88 o
   0  10   5        0.68        1.18      2.91 o
   1  10   5        1.28        4.06      2.92 o
   2  10   5        4.75        9.54      2.97 o
   3  10   5      178.07      163.99      4.10 o
   4  10   5       16.88       19.41      3.01 o
   5  10   5        0.19        0.31      3.47 o
   6  10   5        6.34        6.73      3.58 o
  -8  11   5        1.41        2.77      4.46 o
  -7  11   5        1.96        5.50      3.95 o
  -6  11   5        1.24        4.62      5.57 o
  -5  11   5        2.02        7.58      4.27 o
  -4  11   5       95.52       98.80      4.68 o
  -3  11   5       80.55       79.43      3.36 o
  -2  11   5      518.55      500.34      7.12 o
  -1  11   5      116.67      103.20      3.70 o
   0  11   5       27.37       31.72      2.87 o
   1  11   5       89.43       88.55      2.84 o
   2  11   5       59.78       57.44      2.98 o
   3  11   5       76.86       60.55      3.16 o
   4  11   5       57.49       59.90      3.22 o
   5  11   5        0.11        3.77      3.42 o
  -7  12   5       60.02       60.71      4.45 o
  -6  12   5       24.63       23.59      6.07 o
  -5  12   5       38.01       40.74      4.87 o
  -4  12   5        0.06        4.56      4.28 o
  -3  12   5       26.28       30.58      3.08 o
  -2  12   5      179.77      176.40      3.05 o
  -1  12   5      200.17      183.72      3.07 o
   0  12   5        3.05        7.09      2.82 o
   1  12   5       23.70       28.68      2.72 o
   2  12   5       88.39       88.71      3.06 o
   3  12   5       10.74        9.49      3.07 o
   4  12   5       15.57       17.62      3.32 o
   5  12   5       17.61       15.62      3.44 o
  -7  13   5        0.57        6.20      4.38 o
  -6  13   5       16.92       25.73      6.34 o
  -5  13   5        3.23       -0.68      4.40 o
  -4  13   5       19.91       20.13      3.49 o
  -3  13   5        6.81        9.23      2.83 o
  -2  13   5       12.04       13.96      3.01 o
  -1  13   5       47.64       50.93      2.89 o
   0  13   5      160.39      154.16      3.53 o
   1  13   5       53.02       53.96      2.79 o
   2  13   5        8.75       11.17      2.93 o
   3  13   5       33.03       41.13      3.45 o
   4  13   5       21.09       19.37      3.32 o
   5  13   5        1.15        1.08      3.44 o
  -7  14   5        6.43        9.71      4.45 o
  -6  14   5        2.94        4.77      6.34 o
  -5  14   5        4.47        5.69      4.65 o
  -4  14   5        5.36        4.55      3.66 o
  -3  14   5       47.65       50.54      2.82 o
  -2  14   5       93.52       88.88      3.46 o
  -1  14   5        0.00        1.93      2.89 o
   0  14   5      123.27      119.53      3.50 o
   1  14   5       99.54       94.81      2.83 o
   2  14   5       11.38        7.86      3.27 o
   3  14   5        1.27        5.71      3.21 o
   4  14   5       87.94       82.38      3.38 o
   5  14   5       32.62       32.21      3.43 o
  -7  15   5        0.24        3.82      5.74 o
  -6  15   5       15.28       19.90      4.59 o
  -5  15   5        1.29        5.12      3.63 o
  -4  15   5        0.15       11.19      3.67 o
  -3  15   5        0.51        6.92      2.85 o
  -2  15   5       73.93       67.03      3.08 o
  -1  15   5        0.31        0.30      2.92 o
   0  15   5        6.78        9.43      3.23 o
   1  15   5        0.77        5.12      2.73 o
   2  15   5       34.86       39.60      3.18 o
   3  15   5        9.97       10.86      3.16 o
   4  15   5        0.41        4.07      3.28 o
   5  15   5        2.51        5.97      3.11 o
  -6  16   5        1.48        8.66      4.70 o
  -5  16   5       71.02       60.62      3.74 o
  -4  16   5        0.68        5.14      3.10 o
  -3  16   5        0.97        6.82      2.81 o
  -2  16   5       22.85       25.25      2.87 o
  -1  16   5        1.89        3.07      2.76 o
   0  16   5        7.36       10.67      2.83 o
   1  16   5      182.99      182.37      2.98 o
   2  16   5        0.21        0.86      2.98 o
   3  16   5        1.58        3.64      3.40 o
   4  16   5       24.95       30.44      4.31 o
  -6  17   5       40.78       36.53      4.81 o
  -5  17   5        5.72       11.89      3.75 o
  -4  17   5       11.73       13.40      2.97 o
  -3  17   5        5.61        7.26      2.80 o
  -2  17   5       40.34       45.98      2.97 o
  -1  17   5        2.27        4.10      2.89 o
   0  17   5        7.63       14.14      2.89 o
   1  17   5       20.01       21.51      2.80 o
   2  17   5       15.79       22.62      3.01 o
   3  17   5        0.39        3.21      3.30 o
   4  17   5        0.32        0.70      3.35 o
  -6  18   5        2.01       -0.23      3.97 o
  -5  18   5      157.35      150.52      3.43 o
  -4  18   5       54.77       52.64      3.92 o
  -3  18   5       16.94       19.38      2.90 o
  -2  18   5       54.83       57.77      2.93 o
  -1  18   5       93.52       98.71      2.99 o
   0  18   5      350.89      339.23      3.25 o
   1  18   5       17.07       16.69      3.27 o
   2  18   5       20.93       21.30      3.04 o
   3  18   5        2.39        3.86      3.39 o
   4  18   5        3.18        6.41      3.46 o
  -5  19   5        0.90        3.23      3.48 o
  -4  19   5       36.05       28.66      3.04 o
  -3  19   5       42.74       45.62      2.98 o
  -2  19   5       47.15       44.20      3.00 o
  -1  19   5        6.94        5.78      2.89 o
   0  19   5       49.67       55.51      2.97 o
   1  19   5       41.55       47.19      3.32 o
   2  19   5       11.13       11.53      2.94 o
   3  19   5        0.00        4.71      3.09 o
  -5  20   5       28.02       33.11      3.46 o
  -4  20   5        0.00        5.89      2.98 o
  -3  20   5        2.89        7.06      3.06 o
  -2  20   5       51.06       59.65      3.03 o
  -1  20   5       33.13       34.20      2.97 o
   0  20   5      142.70      148.63      3.12 o
   1  20   5        4.71        8.58      2.82 o
   2  20   5        3.67        7.37      3.14 o
   3  20   5        4.16        3.95      3.15 o
  -4  21   5       17.32       15.21      3.15 o
  -3  21   5        2.28        5.75      3.12 o
  -2  21   5       21.52       24.13      2.95 o
  -1  21   5       13.07       17.06      3.07 o
   0  21   5        2.66        3.50      3.02 o
   1  21   5        3.36        6.65      2.90 o
   2  21   5       14.80       18.16      4.03 o
  -3  22   5        3.41        7.92      3.13 o
  -2  22   5       16.26       21.90      3.11 o
  -1  22   5        3.49        6.82      3.13 o
   0  22   5       15.97       23.63      3.11 o
   1  22   5       50.20       49.67      3.04 o
  -2  23   5       26.51       24.59      3.29 o
  -1  23   5       28.98       36.53      3.17 o
   0  23   5        2.31        5.12      3.06 o
  -8   0   6        0.24        5.56      5.66 o
  -7   0   6      149.33      149.86      7.95 o
  -6   0   6       35.30       38.48      7.32 o
  -5   0   6      128.68      124.44      4.26 o
  -4   0   6      975.39      952.37     24.81 o
  -3   0   6      520.38      500.99      7.38 o
  -2   0   6       56.17       56.26      6.06 o
  -1   0   6        4.82        8.29      6.07 o
   0   0   6      103.81      102.75     12.51 o
   1   0   6        0.00       -2.12      4.80 o
   2   0   6        4.81       10.86      4.94 o
   3   0   6      133.23      124.03      7.95 o
   4   0   6        6.30        9.65      4.79 o
   5   0   6       43.55       49.94      6.87 o
  -8   1   6        4.40        4.18      4.07 o
  -7   1   6        0.00        4.36      4.53 o
  -6   1   6        1.98        3.61      5.62 o
  -5   1   6       53.01       56.03      3.58 o
  -4   1   6      185.14      185.99      4.47 o
  -3   1   6       74.97       69.68      3.24 o
  -2   1   6       78.59       80.56      3.95 o
  -1   1   6       51.95       55.41      4.33 o
   0   1   6        3.43        6.91      3.70 o
   1   1   6       14.47       13.79      3.46 o
   2   1   6       16.28       18.90      3.33 o
   3   1   6      274.22      276.32      6.56 o
   4   1   6      168.44      169.67      4.47 o
   5   1   6        0.40       -0.61      4.09 o
  -8   2   6        3.14        7.62      4.09 o
  -7   2   6        2.66        3.11      4.65 o
  -6   2   6       33.90       32.60      7.27 o
  -5   2   6        9.39       12.15      3.29 o
  -4   2   6        2.11        6.78      4.13 o
  -3   2   6      721.46      700.46     11.60 o
  -2   2   6        6.05       13.40      3.13 o
  -1   2   6      212.40      213.01      4.57 o
   0   2   6       21.59       26.92      3.65 o
   1   2   6       71.96       75.37      3.68 o
   2   2   6       25.05       29.98      4.25 o
   3   2   6       87.77       93.33      3.52 o
   4   2   6        2.48        2.86      3.69 o
   5   2   6        9.27       12.18      3.98 o
  -8   3   6        0.06       -1.65      3.94 o
  -7   3   6        0.38        3.06      4.62 o
  -6   3   6        9.29       13.05      7.25 o
  -5   3   6        0.63        3.67      3.25 o
  -4   3   6      107.88       98.22      3.46 o
  -3   3   6      149.06      155.12      4.55 o
  -2   3   6       10.78       11.90      3.53 o
  -1   3   6       61.13       61.40      4.20 o
   0   3   6       17.73       22.76      3.58 o
   1   3   6      191.36      177.33      3.78 o
   2   3   6       48.16       45.81      3.28 o
   3   3   6        7.60        6.99      3.75 o
   4   3   6       60.23       55.06      4.09 o
   5   3   6        6.02        8.65      3.92 o
  -8   4   6        8.89       15.97      4.83 o
  -7   4   6       87.65       87.30      6.03 o
  -6   4   6        0.66        4.82      5.62 o
  -5   4   6        4.12        5.34      3.32 o
  -4   4   6        9.71       12.03      4.12 o
  -3   4   6      928.45      887.92     13.30 o
  -2   4   6       18.94       24.25      3.66 o
  -1   4   6       40.89       41.75      3.52 o
   0   4   6       35.20       44.69      3.45 o
   1   4   6       21.91       18.07      3.44 o
   2   4   6       43.57       40.43      3.56 o
   3   4   6       52.80       54.81      3.82 o
   4   4   6       68.94       71.94      3.27 o
   5   4   6       41.92       55.39      4.06 o
  -8   5   6        2.32        7.13      4.84 o
  -7   5   6       32.03       32.35      4.24 o
  -6   5   6       13.84       12.76      4.60 o
  -5   5   6       15.90       18.30      3.42 o
  -4   5   6        0.04        1.58      4.88 o
  -3   5   6      497.13      472.86      9.05 o
  -2   5   6        7.29        6.69      3.86 o
  -1   5   6        0.24        1.89      3.77 o
   0   5   6      126.71      124.17      3.45 o
   1   5   6       63.90       52.21      3.60 o
   2   5   6       13.13       12.05      3.25 o
   3   5   6       13.57       14.37      3.35 o
   4   5   6       11.34       16.72      3.81 o
   5   5   6        1.35        5.57      4.01 o
  -8   6   6        8.76       10.20      4.60 o
  -7   6   6        0.40        3.04      5.09 o
  -6   6   6        0.01        3.51      3.99 o
  -5   6   6        0.21        3.01      3.58 o
  -4   6   6       45.95       46.64      4.63 o
  -3   6   6      171.48      165.67     10.35 o
  -2   6   6       48.88       52.44      3.95 o
  -1   6   6        3.07        4.57      3.26 o
   0   6   6        9.26       11.48      3.21 o
   1   6   6        4.91       12.38      4.14 o
   2   6   6      103.92       88.97      3.53 o
   3   6   6       22.75       25.83      5.24 o
   4   6   6        3.31        5.09      3.85 o
   5   6   6       36.36       44.01      3.96 o
  -7   7   6        4.67        0.41      6.01 o
  -6   7   6        7.53       10.49      4.47 o
  -5   7   6        2.44       10.06      4.99 o
  -4   7   6      254.72      239.52      8.07 o
  -3   7   6       75.70       74.38      4.03 o
  -2   7   6        0.52       -4.20      4.04 o
  -1   7   6        1.47        3.88      3.53 o
   0   7   6       31.40       32.47      3.34 o
   1   7   6       55.55       46.72      3.53 o
   2   7   6       16.02       19.86      3.57 o
   3   7   6        8.20       17.01      3.84 o
   4   7   6       42.19       47.28      3.92 o
   5   7   6       52.93       68.67      4.15 o
  -7   8   6        0.31        6.38      5.73 o
  -6   8   6        0.08       -2.25      4.81 o
  -5   8   6        0.15        0.59      4.29 o
  -4   8   6        2.06        1.43      4.45 o
  -3   8   6       33.49       37.54      3.67 o
  -2   8   6       94.13       97.67      3.65 o
  -1   8   6       29.04       32.61      3.64 o
   0   8   6       88.58       98.63      3.36 o
   1   8   6      174.22      185.35      4.73 o
   2   8   6      105.54      109.17      3.40 o
   3   8   6      135.81      128.86      3.80 o
   4   8   6        0.19        2.52      3.23 o
   5   8   6       30.71       32.63      4.10 o
  -7   9   6        4.00        9.34      7.65 o
  -6   9   6       27.08       23.88      4.84 o
  -5   9   6        0.17       -3.81      4.60 o
  -4   9   6       87.96       85.32      4.76 o
  -3   9   6       80.13       84.29      4.44 o
  -2   9   6       33.63       31.10      3.30 o
  -1   9   6       19.95       23.68      3.33 o
   0   9   6       54.31       51.26      3.32 o
   1   9   6      520.08      498.35      7.29 o
   2   9   6        0.16       -0.89      3.35 o
   3   9   6        8.07       12.05      3.75 o
   4   9   6        0.48        7.74      3.72 o
   5   9   6        1.95        5.68      4.01 o
  -7  10   6        1.51       16.13      7.83 o
  -6  10   6       22.08       13.01      4.89 o
  -5  10   6       28.26       18.61      4.44 o
  -4  10   6       76.47       75.40      5.16 o
  -3  10   6       38.10       35.72      4.10 o
  -2  10   6        8.27       11.39      3.41 o
  -1  10   6        8.06        8.90      3.85 o
   0  10   6       15.03       18.24      3.06 o
   1  10   6      330.28      336.65      3.77 o
   2  10   6      134.93      134.27      3.45 o
   3  10   6        0.26       -0.35      3.64 o
   4  10   6        0.04        7.87      3.72 o
  -7  11   6        6.65        5.08      6.92 o
  -6  11   6       38.90       34.23      5.36 o
  -5  11   6       20.36       24.79      5.09 o
  -4  11   6       35.81       38.49      7.69 o
  -3  11   6       90.20       87.61      3.47 o
  -2  11   6       13.83       14.87      3.52 o
  -1  11   6       23.26       22.09      3.01 o
   0  11   6       32.14       31.81      3.51 o
   1  11   6      208.91      204.33      3.54 o
   2  11   6        1.88        8.51      3.36 o
   3  11   6       94.05       95.24      4.23 o
   4  11   6        4.08        5.73      3.77 o
  -7  12   6        1.51        6.14      6.21 o
  -6  12   6       29.55       25.37      4.73 o
  -5  12   6        1.81        6.00      4.53 o
  -4  12   6        1.02        4.76      3.59 o
  -3  12   6       90.63       93.85      3.63 o
  -2  12   6        0.62        5.40      3.29 o
  -1  12   6       11.78       11.68      3.12 o
   0  12   6        8.44        7.75      3.64 o
   1  12   6       25.82       30.36      3.11 o
   2  12   6        0.11        5.46      3.31 o
   3  12   6        0.15        1.60      3.34 o
   4  12   6        0.32        5.64      3.79 o
  -6  13   6        0.65       -3.71      4.68 o
  -5  13   6       25.16       18.30      4.62 o
  -4  13   6        0.01        1.49      3.90 o
  -3  13   6       21.27       24.29      3.33 o
  -2  13   6      113.96      106.38      3.41 o
  -1  13   6      264.51      269.60      4.26 o
   0  13   6       46.85       49.18      3.94 o
   1  13   6       28.78       32.71      3.11 o
   2  13   6       15.07       16.29      3.24 o
   3  13   6       32.07       36.71      3.39 o
   4  13   6        0.57        0.87      3.91 o
  -6  14   6       56.45       47.10      5.19 o
  -5  14   6       30.58       30.87      4.16 o
  -4  14   6       71.37       70.36      3.24 o
  -3  14   6       20.63       18.56      3.21 o
  -2  14   6       16.41       14.92      2.90 o
  -1  14   6       48.43       45.07      3.09 o
   0  14   6      200.08      198.80      3.96 o
   1  14   6      101.78      109.81      3.28 o
   2  14   6       39.15       41.41      3.51 o
   3  14   6        5.33        9.08      3.63 o
   4  14   6        8.78       24.54      3.89 o
  -6  15   6       10.85        5.82      4.15 o
  -5  15   6       43.89       35.09      3.84 o
  -4  15   6        0.09       -2.03      3.32 o
  -3  15   6        6.98        8.68      3.21 o
  -2  15   6        8.07        4.18      3.18 o
  -1  15   6        0.12        3.44      3.06 o
   0  15   6      156.65      150.88      3.35 o
   1  15   6        5.32        8.17      3.00 o
   2  15   6       79.86       78.56      3.49 o
   3  15   6       69.71       72.58      3.91 o
  -5  16   6        6.94       11.97      4.10 o
  -4  16   6        4.12        6.97      3.34 o
  -3  16   6        9.49       12.56      3.27 o
  -2  16   6       15.52       19.98      3.05 o
  -1  16   6      142.87      142.90      3.34 o
   0  16   6        6.96        9.44      3.20 o
   1  16   6      110.22      108.64      3.18 o
   2  16   6        3.50        7.17      3.51 o
   3  16   6        0.90        3.48      3.92 o
  -5  17   6        0.13        2.57      3.56 o
  -4  17   6        0.74        5.02      3.56 o
  -3  17   6        9.39       12.25      2.97 o
  -2  17   6        5.14        2.53      2.96 o
  -1  17   6       14.92       19.67      3.29 o
   0  17   6       31.03       29.98      3.27 o
   1  17   6       15.86       16.04      3.74 o
   2  17   6        9.58       17.86      3.33 o
  -4  18   6        1.16       -0.19      3.56 o
  -3  18   6       23.25       27.27      3.72 o
  -2  18   6        0.36        1.32      3.14 o
  -1  18   6       39.41       46.44      3.22 o
   0  18   6       50.24       54.00      3.40 o
   1  18   6        0.56       -1.90      3.73 o
   2  18   6       17.05       23.05      3.48 o
  -4  19   6       18.35       22.82      3.57 o
  -3  19   6       26.82       31.68      3.14 o
  -2  19   6       40.18       45.10      3.16 o
  -1  19   6        0.32        7.45      3.16 o
   0  19   6        2.30        3.42      3.27 o
   1  19   6       11.50       17.65      3.60 o
  -3  20   6       26.79       36.54      3.41 o
  -2  20   6       31.93       33.31      3.15 o
  -1  20   6        7.31       12.60      3.12 o
   0  20   6        0.06       -1.70      3.33 o
  -7   1   7       12.84       12.45      4.44 o
  -6   1   7        0.19        3.50      4.35 o
  -5   1   7      265.79      250.90      7.07 o
  -4   1   7      409.91      386.66      4.92 o
  -3   1   7       17.33       18.51      4.11 o
  -2   1   7        0.45        1.85      3.34 o
  -1   1   7       46.33       39.68      3.50 o
   0   1   7      204.33      179.37      5.72 o
   1   1   7       32.31       29.58      4.25 o
   2   1   7        2.36        8.98      4.14 o
   3   1   7      123.11      122.16      3.77 o
   4   1   7      148.05      173.53      5.33 o
  -7   2   7        8.96        6.98      4.68 o
  -6   2   7        6.54        9.24      4.59 o
  -5   2   7       20.76       20.85      4.56 o
  -4   2   7        1.09        3.68      4.37 o
  -3   2   7        1.79        7.80      4.38 o
  -2   2   7       18.69       19.02      3.42 o
  -1   2   7       28.09       30.54      3.42 o
   0   2   7        1.99        5.15      3.74 o
   1   2   7       39.80       38.02      4.63 o
   2   2   7        0.02        7.36      3.97 o
   3   2   7        4.00        8.74      4.12 o
   4   2   7       37.76       38.53      4.38 o
  -7   3   7        1.51        4.02      5.15 o
  -6   3   7        0.87        2.48      4.96 o
  -5   3   7       29.44       29.80      4.50 o
  -4   3   7       80.52       71.62      4.55 o
  -3   3   7       17.77       20.37      3.84 o
  -2   3   7       19.08       19.35      3.71 o
  -1   3   7        0.90        1.88      3.29 o
   0   3   7       62.79       59.71      3.82 o
   1   3   7       27.76       24.69      3.69 o
   2   3   7        6.35       14.00      3.67 o
   3   3   7        4.09        2.76      3.89 o
   4   3   7       31.40       42.93      4.40 o
  -7   4   7        1.58        1.42      4.86 o
  -6   4   7      165.24      147.59      8.73 o
  -5   4   7      173.76      158.62      6.81 o
  -4   4   7       10.45       13.06      4.79 o
  -3   4   7       35.57       36.94      3.95 o
  -2   4   7       15.46       17.93      3.78 o
  -1   4   7      208.50      194.28      3.68 o
   0   4   7        0.17        6.08      3.78 o
   1   4   7       31.20       28.45      3.80 o
   2   4   7       20.09       18.63      3.51 o
   3   4   7       26.66       33.24      5.85 o
   4   4   7        0.07        6.70      4.29 o
  -7   5   7        0.09        2.27      5.10 o
  -6   5   7       21.24       17.47      4.95 o
  -5   5   7        0.07        5.01      5.16 o
  -4   5   7        6.90        6.21      5.28 o
  -3   5   7       43.44       46.51      4.13 o
  -2   5   7        1.76        5.96      4.16 o
  -1   5   7       13.77       17.65      3.42 o
   0   5   7       42.63       45.20      3.97 o
   1   5   7       38.63       36.75      3.83 o
   2   5   7        0.56        3.73      3.49 o
   3   5   7       24.25       24.81      4.01 o
   4   5   7        4.71        4.39      4.34 o
  -7   6   7       41.58       29.82      5.25 o
  -6   6   7        6.07       10.50      5.36 o
  -5   6   7       62.53       59.90     10.73 o
  -4   6   7        0.01        2.48      5.09 o
  -3   6   7       14.89       22.20      5.04 o
  -2   6   7        1.21        1.77      3.81 o
  -1   6   7        1.64        1.18      3.30 o
   0   6   7        0.44        3.82      3.63 o
   1   6   7        0.54        2.62      3.88 o
   2   6   7        4.32        7.49      3.65 o
   3   6   7        5.31        5.51      3.77 o
   4   6   7       10.10       15.74      4.18 o
  -6   7   7        7.06        7.98      5.36 o
  -5   7   7        3.24        8.38      5.16 o
  -4   7   7        0.93        0.31      4.12 o
  -3   7   7        3.13        2.69      4.06 o
  -2   7   7        6.62        6.92      3.73 o
  -1   7   7       10.32        9.25      3.72 o
   0   7   7      175.20      179.26      3.81 o
   1   7   7       46.96       51.66      3.98 o
   2   7   7       29.91       41.58      5.48 o
   3   7   7        0.85        4.76      4.16 o
  -6   8   7        2.30        1.13      4.73 o
  -5   8   7        0.26        3.78      5.19 o
  -4   8   7       16.79       15.60      3.72 o
  -3   8   7       20.02       24.44      4.15 o
  -2   8   7        2.26        3.18      3.71 o
  -1   8   7      135.37      126.50      3.97 o
   0   8   7        0.25        3.44      3.72 o
   1   8   7        6.26        6.92      3.66 o
   2   8   7        3.65       10.02      3.61 o
   3   8   7       59.76       57.14      4.15 o
  -6   9   7        5.88       13.00      5.08 o
  -5   9   7       13.91       18.26      5.27 o
  -4   9   7        0.10        7.02      3.95 o
  -3   9   7       56.31       56.95      3.41 o
  -2   9   7        3.78        6.69      3.63 o
  -1   9   7        8.87       10.17      3.56 o
   0   9   7        8.56       12.91      5.61 o
   1   9   7        3.23        5.10      3.94 o
   2   9   7       35.36       35.46      4.12 o
   3   9   7        0.01       -0.68      4.49 o
  -6  10   7        4.92        2.29      6.97 o
  -5  10   7       69.21       75.17      5.57 o
  -4  10   7        0.78        1.29      4.21 o
  -3  10   7       36.06       35.80      3.47 o
  -2  10   7        0.86        4.99      3.72 o
  -1  10   7        4.11        4.78      3.77 o
   0  10   7       10.37       13.29      4.81 o
   1  10   7       24.68       23.21      3.88 o
   2  10   7        4.76        8.82      4.32 o
   3  10   7        3.04        2.03      5.22 o
  -6  11   7        7.46        9.95      5.24 o
  -5  11   7        5.26        9.84      3.98 o
  -4  11   7       14.25       14.39      4.26 o
  -3  11   7        4.62        4.53      3.46 o
  -2  11   7        2.16        6.39      3.55 o
  -1  11   7      110.53      115.67      3.74 o
   0  11   7       11.13        9.91      4.80 o
   1  11   7       18.08       16.72      4.24 o
   2  11   7       56.64       58.37      3.90 o
   3  11   7        9.23       12.02      4.26 o
  -5  12   7        0.00        3.49      3.88 o
  -4  12   7        0.19        3.28      3.42 o
  -3  12   7       20.95       22.52      3.51 o
  -2  12   7       40.80       42.69      3.93 o
  -1  12   7      172.86      176.54      4.06 o
   0  12   7        4.26        4.41      4.59 o
   1  12   7        1.21        6.39      4.53 o
   2  12   7       31.77       31.38      3.61 o
  -5  13   7       27.65       33.71      8.04 o
  -4  13   7        8.78        7.65      3.41 o
  -3  13   7        9.36       12.54      3.48 o
  -2  13   7        2.09        4.66      3.52 o
  -1  13   7        0.68        4.30      3.74 o
   0  13   7        0.80       -0.30      3.77 o
   1  13   7        7.28        6.97      3.99 o
   2  13   7       36.09       28.21      4.20 o
  -5  14   7        1.02        2.38      4.38 o
  -4  14   7       12.82       22.37      3.63 o
  -3  14   7        1.66        2.35      3.59 o
  -2  14   7        1.56        1.12      3.64 o
  -1  14   7       70.84       77.77      3.84 o
   0  14   7      246.94      250.27      3.90 o
   1  14   7       15.54       21.80      3.74 o
   2  14   7        6.58       10.20      4.06 o
  -4  15   7       59.18       65.92      3.73 o
  -3  15   7       16.18       23.25      3.60 o
  -2  15   7        8.70        7.77      3.57 o
  -1  15   7       16.86       18.30      3.68 o
   0  15   7       37.67       32.62      3.54 o
   1  15   7        2.29        0.72      4.77 o
  -3  16   7        5.44        3.02      3.67 o
  -2  16   7        2.87        6.62      3.46 o
  -1  16   7      149.82      149.24      3.55 o
   0  16   7       82.52       89.33      3.59 o
  -2  17   7        9.19       12.92      3.70 o
  -1  17   7        0.17        1.80      3.44 o
  -5   0   8      248.80      226.95      8.00 o
  -4   0   8        1.72       -0.27      6.57 o
  -3   0   8        0.37       -0.06      5.35 o
  -2   0   8        1.26        1.61      5.24 o
  -1   0   8      107.28      101.29      6.43 o
   0   0   8       55.46       44.11      5.71 o
   1   0   8       21.41       20.34      5.78 o
   2   0   8       62.88       66.67      7.41 o
  -5   1   8       20.90       18.77      4.92 o
  -4   1   8      176.41      144.63      5.00 o
  -3   1   8        1.46        1.31      3.56 o
  -2   1   8        0.59        4.09      3.79 o
  -1   1   8       15.96       15.28      4.24 o
   0   1   8       16.01       13.98      5.60 o
   1   1   8       24.44       33.43      4.08 o
   2   1   8       31.83       33.78      4.11 o
  -5   2   8       25.63       24.94      5.10 o
  -4   2   8        7.05        7.37      4.10 o
  -3   2   8       17.54       15.31      3.65 o
  -2   2   8       38.12       32.92      3.84 o
  -1   2   8        7.67        7.25      4.05 o
   0   2   8        0.00       -2.80      7.50 o
   1   2   8        0.80        2.22      4.59 o
   2   2   8       10.21       15.90      4.39 o
  -5   3   8        3.85        6.30      5.23 o
  -4   3   8      171.39      148.21      4.57 o
  -3   3   8        3.76        3.83      3.76 o
  -2   3   8        3.40        4.11      3.81 o
  -1   3   8       24.45       21.99      4.08 o
   0   3   8       19.47       21.49      7.47 o
   1   3   8        5.29       12.65      4.60 o
   2   3   8      170.78      179.25      6.61 o
  -5   4   8        3.83        2.24      5.97 o
  -4   4   8       60.84       56.64      4.62 o
  -3   4   8        1.44        3.03      4.10 o
  -2   4   8        0.79        1.12      3.61 o
  -1   4   8        4.96        5.53      4.15 o
   0   4   8        0.31        7.47      6.51 o
   1   4   8       26.56       26.18      4.65 o
   2   4   8       15.39       20.17      4.36 o
  -5   5   8        4.74        9.67      4.58 o
  -4   5   8        0.64        3.85      4.71 o
  -3   5   8        4.22        7.54      4.08 o
  -2   5   8       66.59       63.97      3.96 o
  -1   5   8       20.11       15.50      4.14 o
   0   5   8        5.77        7.15      7.42 o
   1   5   8        0.01       -0.07      4.19 o
   2   5   8        3.15        0.43      4.58 o
  -5   6   8       46.22       40.72      4.60 o
  -4   6   8       30.39       27.46      4.48 o
  -3   6   8        0.99        5.50      4.04 o
  -2   6   8        0.67        5.24      3.83 o
  -1   6   8        0.05        0.04      4.30 o
   0   6   8        6.30        4.32      7.55 o
   1   6   8        5.78        7.25      4.31 o
   2   6   8       98.60      107.03      4.57 o
  -5   7   8        0.28        1.34      4.33 o
  -4   7   8        0.08       -2.13      4.44 o
  -3   7   8        9.44       11.86      4.00 o
  -2   7   8        2.95        2.96      3.89 o
  -1   7   8       13.81       15.78      4.77 o
   0   7   8       31.70       28.28      6.59 o
   1   7   8       44.60       42.96      4.63 o
  -4   8   8        0.35        4.22      4.44 o
  -3   8   8        2.23        3.79      3.89 o
  -2   8   8        3.36        5.59      3.80 o
  -1   8   8        0.00        3.47      4.44 o
   0   8   8        0.94        2.27      7.70 o
   1   8   8       13.66       18.42      4.45 o
  -4   9   8       10.98       11.78      3.81 o
  -3   9   8       10.36       14.76      3.92 o
  -2   9   8       38.37       41.71      4.27 o
  -1   9   8       14.19       18.97      4.35 o
   0   9   8        3.76        6.29      6.77 o
   1   9   8        1.70        2.95      5.09 o
  -4  10   8        2.94        1.65      3.83 o
  -3  10   8        0.02        1.21      3.85 o
  -2  10   8        1.10        1.31      4.25 o
  -1  10   8       22.55       24.82      4.11 o
   0  10   8       16.26       22.38      7.08 o
  -3  11   8       35.49       38.32      3.97 o
  -2  11   8       57.80       67.18      3.92 o
  -1  11   8       25.03       29.47      4.56 o
   0  11   8       25.21       27.21      4.88 o
  -2  12   8       12.64       15.35      4.35 o
  -1  12   8        0.43        7.13      4.23 o
 
